# Supplementary material for: Global, regional, and national burden of spinal cord lesion at neck level a systematic analysis of incidence, prevalence, YLDs with projections to 2046
Source: Front Public Health. 2025 Sep 5;13:1659091. doi: 10.3389/fpubh.2025.1659091 (PMC12446318; doi:10.3389/fpubh.2025.1659091)
Supplement: Supplementary file 1 [file Data_Sheet_1.CSV]

	Number of Incidence cases (95% UI) in 1990	The age-standardized Incidence rate/100000 (95% UI) in 1990	Number of Incidence cases (95% UI) in 2021	The age-standardized Incidence rate/100000 (95% UI) in 2021	EAPC (95% CI)
Global	249122 (183942-345205)	4.88 (3.56-6.88)	306568 (216989-456717)	3.78 (2.69-5.6)	-0.83 (-0.93--0.72)
Sex
Female	76682 (53815-113302)	3.05 (2.11-4.65)	102395 (64507-167405)	2.45 (1.58-3.95)	-0.78 (-0.99--0.57)
Male	172439 (129999-230601)	6.68 (4.98-9.15)	204172 (149723-292189)	5.11 (3.76-7.33)	-0.84 (-0.91--0.76)
Age
<5 years	16243 (12546-21468)	2.62 (2.02-3.46)	9936 (7607-13762)	1.51 (1.16-2.09)	-1.93 (-2.36--1.51)
5-9 years	15047 (10615-21648)	2.58 (1.82-3.71)	12090 (8278-17651)	1.76 (1.2-2.57)	-1.09 (-1.37--0.8)
10-14 years	14567 (10059-21053)	2.72 (1.88-3.93)	12669 (8391-19207)	1.9 (1.26-2.88)	-1.2 (-1.46--0.94)
15-19 years	28375 (19534-42276)	5.46 (3.76-8.14)	22623 (15520-33525)	3.63 (2.49-5.37)	-0.88 (-1.19--0.58)
20-24 years	29635 (21770-40516)	6.02 (4.42-8.23)	24357 (17839-33684)	4.08 (2.99-5.64)	-1.13 (-1.29--0.96)
25-29 years	23748 (17174-32667)	5.37 (3.88-7.38)	22035 (15819-30818)	3.75 (2.69-5.24)	-1.14 (-1.24--1.04)
30-34 years	20186 (14724-28211)	5.24 (3.82-7.32)	22173 (15818-31493)	3.67 (2.62-5.21)	-1.21 (-1.31--1.12)
35-39 years	17776 (12893-24776)	5.05 (3.66-7.03)	20788 (15031-29257)	3.71 (2.68-5.22)	-1.2 (-1.3--1.1)
40-44 years	14108 (10115-19505)	4.92 (3.53-6.81)	18137 (12931-25668)	3.63 (2.58-5.13)	-1.17 (-1.26--1.08)
45-49 years	11198 (7943-16064)	4.82 (3.42-6.92)	17682 (12255-26173)	3.73 (2.59-5.53)	-0.96 (-1.05--0.87)
50-54 years	11111 (7486-16676)	5.23 (3.52-7.84)	18403 (12108-28609)	4.14 (2.72-6.43)	-0.76 (-0.86--0.67)
55-59 years	10128 (6660-15327)	5.47 (3.6-8.28)	18496 (11560-29664)	4.67 (2.92-7.5)	-0.47 (-0.54--0.4)
60-64 years	9292 (5983-14904)	5.79 (3.73-9.28)	17224 (10328-29696)	5.38 (3.23-9.28)	-0.21 (-0.27--0.16)
65-69 years	7885 (4951-13353)	6.38 (4.01-10.8)	16922 (9823-30504)	6.13 (3.56-11.06)	-0.11 (-0.18--0.03)
70-74 years	6389 (3795-10863)	7.55 (4.48-12.83)	15526 (8707-27346)	7.54 (4.23-13.29)	-0.11 (-0.19--0.04)
75-79 years	6058 (3459-10749)	9.84 (5.62-17.46)	13309 (7142-24486)	10.09 (5.41-18.57)	0.02 (-0.08-0.12)
80-84 years	4412 (2391-8361)	12.47 (6.76-23.63)	12054 (6226-23674)	13.76 (7.11-27.03)	0.25 (0.17-0.33)
85-89 years	2192 (1111-4514)	14.51 (7.35-29.87)	7854 (3777-16054)	17.18 (8.26-35.11)	0.43 (0.34-0.52)
90-94 years	638 (311-1283)	14.89 (7.26-29.94)	3308 (1551-6673)	18.49 (8.67-37.3)	0.65 (0.56-0.73)
95+ years	134 (63-284)	13.19 (6.16-27.93)	978 (429-2158)	17.95 (7.86-39.59)	0.89 (0.76-1.02)
SDI region
High-middle SDI	57890 (41837-80492)	5.4 (3.9-7.54)	61262 (42452-92112)	4.23 (2.96-6.17)	-1.03 (-1.13--0.94)
High SDI	70543 (49409-102396)	7.6 (5.38-10.94)	78131 (51250-125736)	5.86 (4-8.87)	-0.93 (-0.96--0.89)
Low-middle SDI	35744 (26804-50109)	3.43 (2.5-5.14)	52072 (37446-76635)	2.92 (2.05-4.37)	-0.77 (-1.07--0.47)
Low SDI	22405 (13488-38250)	4.55 (2.87-7.67)	35216 (23544-56669)	3.4 (2.34-5.17)	-0.73 (-1.55-0.1)
Middle SDI	62278 (46841-84590)	3.76 (2.78-5.31)	79611 (55116-119153)	3.15 (2.2-4.7)	-0.1 (-0.33-0.14)
GBD super region
African Union	26816 (16880-43898)	4.25 (2.8-6.76)	30643 (23091-40968)	2.46 (1.87-3.33)	-1.77 (-2.4--1.13)
Association of Southeast Asian Nations	12512 (9597-16886)	2.98 (2.25-4.15)	17212 (12580-24611)	2.57 (1.86-3.69)	-0.52 (-1.2-0.15)
Central Europe, Eastern Europe, and Central Asia	30949 (22581-44437)	7.23 (5.27-10.37)	24453 (16868-37180)	5.43 (3.83-8.09)	-1.39 (-1.6--1.17)
Commonwealth	50151 (36706-72155)	3.79 (2.7-5.71)	75429 (52233-114429)	3.14 (2.12-4.87)	-0.86 (-1.15--0.57)
European Union	38882 (26416-58184)	8.61 (5.94-12.65)	33798 (21166-56910)	6.26 (4.18-9.91)	-1.15 (-1.19--1.11)
Four World Regions	248738 (183663-344635)	4.88 (3.56-6.88)	306150 (216707-456084)	3.78 (2.69-5.61)	-0.83 (-0.93--0.72)
G20	180295 (130565-252102)	5.03 (3.61-7.14)	218096 (147044-333475)	3.99 (2.74-6.03)	-0.85 (-0.93--0.77)
Gulf Cooperation Council	1310 (959-1786)	6.53 (4.71-9.2)	4256 (2988-6283)	6.42 (4.44-9.51)	0.22 (0.07-0.38)
Health System Grouping Levels	248860 (183754-344813)	4.88 (3.56-6.88)	306292 (216799-456308)	3.78 (2.69-5.6)	-0.83 (-0.93--0.72)
High-income	77818 (54068-114350)	8.09 (5.68-11.77)	80639 (52358-131147)	6.1 (4.11-9.33)	-1.02 (-1.05--0.99)
Latin America and Caribbean	18593 (13887-26395)	4.92 (3.63-7.11)	22976 (16559-33462)	3.78 (2.73-5.49)	-0.49 (-0.88--0.1)
League of Arab States	9237 (6751-12669)	4.29 (3.14-5.86)	18762 (13613-26299)	4.25 (3.08-5.9)	1.73 (1.05-2.42)
Nordic Region	2229 (1468-3545)	8.52 (5.76-13.08)	2127 (1270-3824)	6.13 (3.94-10.23)	-1.12 (-1.31--0.94)
North Africa and Middle East	15377 (11422-20474)	4.69 (3.48-6.23)	29932 (20709-44830)	4.84 (3.35-7.14)	1.49 (0.94-2.04)
OECD Countries	89181 (62827-129193)	7.63 (5.43-10.99)	90999 (59807-145865)	5.54 (3.83-8.38)	-1.09 (-1.12--1.06)
Organization of Islamic Cooperation	30675 (23461-40612)	3.11 (2.36-4.12)	55749 (40901-78076)	2.94 (2.16-4.09)	0.26 (-0.18-0.7)
Sahel Region	6128 (3549-10648)	4.21 (2.56-7.08)	8753 (6376-12282)	2.5 (1.87-3.46)	-0.66 (-1.25--0.07)
South Asia	33163 (23626-49927)	3.55 (2.42-5.57)	53023 (35778-83225)	3.11 (2.04-4.97)	-0.61 (-0.87--0.34)
Southeast Asia, East Asia, and Oceania	51596 (39136-70521)	3.16 (2.35-4.43)	71767 (48334-109161)	3.03 (2.08-4.54)	-0.3 (-0.64-0.04)
Sub-Saharan Africa	21626 (12692-37746)	4.37 (2.73-7.29)	23777 (17526-32316)	2.34 (1.75-3.21)	-2.06 (-2.86--1.27)
WHO region	248025 (183105-343605)	4.89 (3.56-6.89)	305548 (216283-455177)	3.79 (2.7-5.62)	-0.83 (-0.93--0.72)
World Bank Regions	248778 (183692-344697)	4.88 (3.56-6.88)	306193 (216731-456163)	3.78 (2.69-5.6)	-0.83 (-0.93--0.72)
country
Afghanistan	535 (336-873)	5.45 (3.57-8.63)	7028 (2939-14993)	20.23 (8.79-43.46)	2.68 (1.18-4.21)
Albania	179 (131-255)	5.34 (3.89-7.52)	129 (93-182)	4.81 (3.48-6.75)	-0.88 (-1.64--0.12)
Algeria	931 (693-1242)	3.9 (2.87-5.26)	1225 (880-1685)	2.85 (2.04-3.95)	-1.89 (-2.31--1.48)
American Samoa	1 (1-1)	2.3 (1.68-3.34)	1 (1-2)	2.19 (1.54-3.31)	0.11 (-1.24-1.48)
Andorra	5 (3-8)	9.16 (6.01-14.45)	9 (6-16)	8.86 (5.59-14.62)	-0.13 (-0.17--0.08)
Angola	614 (317-1166)	5.73 (3.15-10.49)	518 (395-690)	1.93 (1.44-2.64)	-4.46 (-6.16--2.73)
Antigua and Barbuda	1 (1-2)	2.21 (1.65-3.06)	2 (1-3)	2.28 (1.63-3.26)	-0.36 (-1.15-0.45)
Argentina	2018 (1494-2772)	6.15 (4.56-8.46)	2665 (1948-3756)	5.71 (4.18-7.95)	-0.25 (-0.38--0.13)
Armenia	155 (114-217)	4.52 (3.31-6.31)	81 (62-113)	2.67 (2.04-3.65)	-0.45 (-2.14-1.27)
Australia	1587 (1126-2272)	9.27 (6.58-13.29)	2298 (1499-3811)	7.83 (5.34-12.34)	-0.44 (-0.5--0.37)
Austria	886 (585-1369)	10.47 (7.01-15.95)	749 (457-1293)	6.98 (4.52-11.43)	-1.27 (-1.32--1.21)
Azerbaijan	265 (200-368)	3.49 (2.64-4.84)	270 (204-377)	2.56 (1.93-3.58)	-1.63 (-2.9--0.34)
Bahamas	6 (5-8)	2.51 (1.92-3.38)	11 (8-15)	2.67 (2-3.79)	0.81 (0-1.62)
Bahrain	13 (10-17)	2.64 (1.98-3.55)	37 (27-52)	2.39 (1.74-3.41)	-0.89 (-1.17--0.59)
Bangladesh	1650 (1260-2255)	1.52 (1.14-2.07)	2294 (1621-3343)	1.39 (0.98-2.04)	-1.35 (-2.9-0.22)
Barbados	5 (4-7)	1.91 (1.47-2.59)	6 (5-9)	2 (1.48-2.85)	-0.21 (-0.4--0.02)
Belarus	692 (503-984)	6.5 (4.74-9.21)	631 (415-992)	6.18 (4.15-9.38)	-0.33 (-0.67-0.01)
Belgium	1019 (677-1561)	9.52 (6.41-14.36)	1144 (692-2016)	7.97 (5.1-12.97)	-0.49 (-0.74--0.23)
Belize	6 (4-8)	2.94 (2.18-4)	14 (11-19)	3.18 (2.44-4.33)	-0.02 (-0.43-0.39)
Benin	80 (61-108)	1.89 (1.43-2.67)	224 (171-309)	1.99 (1.48-2.86)	0.02 (-0.04-0.08)
Bermuda	1 (1-2)	2.25 (1.71-3.05)	2 (1-2)	2.1 (1.51-3.04)	-0.45 (-0.61--0.28)
Bhutan	10 (8-14)	1.87 (1.34-2.7)	19 (13-29)	2.69 (1.78-4.29)	0.61 (-0.17-1.4)
Bolivia (Plurinational State of)	163 (124-220)	2.75 (2.09-3.74)	287 (212-402)	2.53 (1.86-3.59)	-0.35 (-0.41--0.28)
Bosnia and Herzegovina	320 (226-464)	7.05 (4.97-10.3)	153 (104-232)	4.39 (3.05-6.48)	-4.07 (-6.05--2.04)
Botswana	24 (19-32)	2.05 (1.57-2.75)	60 (44-82)	2.5 (1.85-3.48)	0.59 (0.27-0.91)
Brazil	7388 (5186-10635)	5.13 (3.59-7.48)	9801 (6916-14439)	4.26 (3.02-6.27)	-0.27 (-0.38--0.15)
Brunei Darussalam	23 (17-32)	9.52 (6.73-13.3)	31 (22-43)	6.67 (4.68-9.49)	-1.17 (-1.26--1.08)
Bulgaria	584 (421-845)	6.74 (4.91-9.66)	374 (257-562)	5.46 (3.84-7.93)	-0.73 (-0.78--0.69)
Burkina Faso	168 (127-231)	2.1 (1.54-2.96)	612 (416-953)	2.96 (2.1-4.42)	0.77 (0.38-1.16)
Burundi	85 (66-113)	1.82 (1.37-2.48)	209 (160-278)	1.83 (1.39-2.49)	-7.21 (-11.15--3.1)
Cabo Verde	7 (5-10)	2.15 (1.56-3.16)	13 (9-19)	2.33 (1.65-3.5)	0.35 (0.29-0.41)
Cambodia	338 (231-520)	3.48 (2.42-5.19)	438 (301-670)	2.8 (1.89-4.41)	-1.08 (-1.67--0.48)
Cameroon	158 (122-213)	1.85 (1.38-2.58)	668 (489-939)	2.4 (1.75-3.29)	1.11 (0.79-1.43)
Canada	1966 (1375-2843)	6.78 (4.79-9.8)	2695 (1695-4615)	5.35 (3.58-8.45)	-0.67 (-0.71--0.62)
Central African Republic	52 (39-67)	2.17 (1.65-2.89)	315 (188-536)	5.4 (3.38-8.71)	3.16 (1.96-4.37)
Chad	201 (120-349)	3.35 (2.1-5.62)	441 (298-682)	2.72 (1.93-3.97)	-0.73 (-1.68-0.22)
Chile	902 (653-1270)	6.88 (4.95-9.72)	1320 (901-1976)	6.69 (4.62-9.89)	0.03 (-0.06-0.13)
China	35399 (25982-48628)	3.12 (2.28-4.37)	52454 (34148-81575)	3.23 (2.16-4.94)	-0.14 (-0.4-0.13)
Colombia	1948 (1435-2651)	5.88 (4.35-8.16)	1709 (1258-2433)	3.39 (2.51-4.78)	-2.24 (-2.49--1.99)
Comoros	7 (6-10)	1.9 (1.43-2.56)	12 (9-17)	1.83 (1.37-2.55)	0.32 (-0.33-0.97)
Congo	43 (33-57)	2.1 (1.61-2.84)	88 (68-117)	1.88 (1.43-2.55)	-2.62 (-5.01--0.16)
Cook Islands	1 (0-1)	2.93 (2.13-4.02)	0 (0-1)	2.11 (1.46-3.09)	-0.91 (-2.11-0.3)
Costa Rica	97 (70-139)	3.5 (2.46-5.16)	161 (114-238)	3.27 (2.33-4.82)	-0.26 (-0.3--0.22)
Croatia	354 (246-530)	7.03 (4.94-10.4)	381 (218-675)	6.31 (3.99-10.24)	-1.75 (-2.52--0.98)
Cuba	377 (271-547)	3.42 (2.45-5.01)	545 (327-951)	3.67 (2.38-5.94)	0.11 (0.07-0.15)
Cyprus	72 (51-106)	9.26 (6.44-13.66)	104 (68-167)	7.09 (4.67-11.02)	-0.97 (-1.1--0.84)
Czechia	964 (620-1535)	8.52 (5.7-13.08)	770 (481-1260)	5.91 (3.98-9.15)	-1.33 (-1.49--1.17)
C?te d'Ivoire	211 (159-292)	2.14 (1.59-3.06)	479 (355-676)	2.11 (1.56-3.05)	-0.12 (-0.53-0.29)
Democratic People's Republic of Korea	493 (366-669)	2.4 (1.77-3.27)	622 (460-825)	2.13 (1.6-2.83)	-0.3 (-0.42--0.19)
Democratic Republic of the Congo	682 (519-887)	2.01 (1.52-2.66)	2005 (1446-2824)	2.44 (1.78-3.31)	-0.84 (-2.3-0.65)
Denmark	480 (313-768)	8.06 (5.4-12.52)	368 (231-632)	5.37 (3.55-8.74)	-1.47 (-1.55--1.38)
Djibouti	16 (9-28)	3.63 (2.27-6.03)	22 (16-31)	1.98 (1.49-2.81)	-1.82 (-2.54--1.09)
Dominica	1 (1-2)	2.04 (1.57-2.69)	1 (1-2)	2.15 (1.64-2.9)	0.99 (0.01-1.97)
Dominican Republic	148 (114-191)	2.12 (1.65-2.77)	299 (227-398)	2.68 (2.04-3.57)	0.78 (0.55-1.01)
Ecuador	294 (221-405)	3.14 (2.36-4.33)	593 (433-836)	3.27 (2.38-4.64)	0.06 (-0.16-0.27)
Egypt	1701 (1248-2277)	3.25 (2.35-4.43)	2776 (2045-3714)	2.83 (2.08-3.8)	-0.15 (-0.31-0.01)
El Salvador	504 (293-889)	8.76 (5.39-14.91)	302 (219-442)	4.6 (3.33-6.7)	-0.68 (-1.31--0.05)
Equatorial Guinea	7 (6-10)	2 (1.53-2.63)	22 (17-30)	1.77 (1.29-2.48)	-0.41 (-0.53--0.29)
Eritrea	1680 (589-3743)	42.58 (15.35-93.93)	118 (88-163)	2.1 (1.54-2.95)	-4.28 (-7.06--1.42)
Estonia	137 (96-199)	8.42 (6-12.08)	69 (44-108)	4.78 (3.24-7.27)	-2.29 (-2.45--2.13)
Eswatini	19 (14-26)	2.74 (2.01-3.77)	42 (30-60)	3.57 (2.58-5)	0.3 (0.1-0.49)
Ethiopia	8975 (3581-19274)	16.43 (7.05-34.86)	3638 (2050-6872)	3.34 (2.08-5.77)	-2.85 (-4.49--1.18)
Fiji	12 (9-16)	1.63 (1.21-2.27)	14 (11-21)	1.61 (1.18-2.33)	-0.27 (-0.6-0.07)
Finland	570 (377-912)	10.56 (7.06-16.34)	576 (335-1040)	8.29 (5.12-14.08)	-0.9 (-1.3--0.5)
France	6418 (4304-9890)	10.2 (6.94-15.39)	6212 (3746-10702)	7.49 (4.85-12.14)	-0.98 (-1.04--0.93)
Gabon	19 (14-25)	2.18 (1.66-3.01)	33 (25-44)	2.07 (1.51-2.9)	-0.25 (-0.31--0.19)
Gambia	13 (10-17)	1.54 (1.13-2.19)	31 (23-43)	1.66 (1.19-2.45)	0.16 (0-0.32)
Georgia	254 (183-371)	4.58 (3.29-6.67)	176 (121-262)	4.86 (3.41-7.12)	-0.3 (-1.06-0.47)
Germany	6881 (4527-10655)	7.96 (5.37-12)	6462 (3896-11276)	6.02 (3.92-9.86)	-1.03 (-1.08--0.98)
Ghana	211 (161-287)	1.67 (1.24-2.38)	514 (384-711)	1.78 (1.28-2.54)	0.13 (0.04-0.23)
Greece	971 (661-1433)	8.96 (6.14-13.04)	654 (444-978)	6.09 (4.25-9.01)	-1.33 (-1.44--1.22)
Greenland	5 (4-7)	9.34 (6.5-14.07)	5 (3-7)	7.27 (4.79-11.81)	-0.92 (-0.99--0.84)
Grenada	2 (1-3)	2.23 (1.68-3)	3 (2-4)	2.39 (1.73-3.4)	0.02 (-0.32-0.36)
Guam	3 (2-4)	2.07 (1.51-2.93)	3 (2-5)	1.91 (1.34-2.76)	-0.18 (-0.42-0.06)
Guatemala	518 (343-858)	6.29 (4.31-9.93)	637 (469-905)	4.13 (3.02-5.96)	-0.7 (-0.95--0.45)
Guinea	100 (76-136)	1.8 (1.36-2.48)	226 (172-308)	1.98 (1.5-2.8)	0.29 (-0.31-0.9)
Guinea-Bissau	21 (16-28)	2.38 (1.78-3.24)	38 (28-51)	2.22 (1.64-3.13)	-0.75 (-1.71-0.22)
Guyana	20 (16-28)	2.87 (2.16-3.93)	26 (19-36)	3.41 (2.52-4.81)	0.46 (0.16-0.75)
Haiti	163 (127-210)	2.66 (2.06-3.45)	562 (380-881)	4.44 (2.98-6.93)	0.53 (-2.27-3.41)
Honduras	159 (121-219)	3.5 (2.63-4.84)	352 (259-494)	3.55 (2.62-5.01)	-0.43 (-1.58-0.74)
Hungary	1049 (670-1693)	8.86 (5.88-13.8)	693 (425-1160)	5.61 (3.71-8.75)	-1.83 (-1.98--1.69)
Iceland	20 (14-30)	7.74 (5.31-11.59)	22 (14-37)	5.83 (3.74-9.46)	-1.01 (-1.21--0.81)
India	29160 (20461-44326)	4.03 (2.69-6.37)	45683 (29766-72888)	3.45 (2.18-5.62)	-0.58 (-0.68--0.48)
Indonesia	4017 (3032-5476)	2.41 (1.77-3.38)	5038 (3600-7309)	1.92 (1.35-2.84)	-1.04 (-1.95--0.12)
Iran (Islamic Republic of)	4755 (2998-8248)	8.76 (5.54-15.29)	2940 (2169-3940)	3.41 (2.52-4.55)	-1.59 (-2.06--1.11)
Iraq	975 (698-1374)	5.52 (3.95-7.66)	1637 (1214-2210)	4.01 (2.98-5.39)	2.26 (0.21-4.35)
Ireland	262 (182-390)	7.16 (5.03-10.61)	290 (184-477)	5.57 (3.61-9)	-0.91 (-1.09--0.73)
Israel	322 (233-460)	6.45 (4.68-9.28)	555 (386-819)	5.68 (3.99-8.32)	-0.65 (-1.27--0.01)
Italy	6438 (4217-10141)	10.17 (6.8-15.5)	4939 (3060-8484)	6.95 (4.49-11.17)	-1.43 (-1.52--1.35)
Jamaica	54 (41-74)	2.24 (1.7-3.04)	75 (55-105)	2.59 (1.91-3.62)	0.37 (0.08-0.66)
Japan	8792 (6204-12663)	6.57 (4.7-9.39)	6765 (4502-10950)	4.18 (2.94-6.23)	-1.6 (-1.75--1.46)
Jordan	93 (71-127)	2.69 (2.01-3.63)	264 (191-384)	2.19 (1.57-3.17)	-0.62 (-0.71--0.53)
Kazakhstan	868 (642-1208)	5.2 (3.85-7.26)	829 (607-1186)	4.33 (3.17-6.2)	-0.61 (-0.79--0.44)
Kenya	372 (278-515)	2.03 (1.5-2.9)	864 (639-1224)	2.12 (1.55-3.06)	0.11 (-0.18-0.39)
Kiribati	1 (1-2)	1.96 (1.41-2.79)	2 (1-2)	1.47 (1.1-1.99)	-1.48 (-2.14--0.81)
Kuwait	240 (115-482)	13.34 (6.47-26.87)	129 (90-195)	2.69 (1.89-4.01)	-2.57 (-3.93--1.2)
Kyrgyzstan	204 (152-289)	4.63 (3.43-6.55)	210 (159-287)	3.06 (2.32-4.18)	-1.62 (-1.87--1.38)
Lao People's Democratic Republic	180 (110-323)	4.36 (2.79-7.46)	145 (107-206)	2.07 (1.52-3)	-1.05 (-1.4--0.71)
Latvia	263 (183-390)	9.42 (6.59-13.8)	112 (74-175)	5.36 (3.68-8.08)	-2.43 (-2.65--2.2)
Lebanon	263 (145-472)	8.77 (4.98-15.36)	145 (106-212)	2.51 (1.85-3.64)	-2.7 (-3.67--1.73)
Lesotho	32 (24-43)	2.32 (1.74-3.12)	63 (46-88)	3.44 (2.51-4.76)	1.29 (0.96-1.62)
Liberia	610 (226-1338)	22.7 (8.53-50.11)	71 (54-100)	1.6 (1.16-2.33)	-6.97 (-9.4--4.48)
Libya	130 (98-174)	3.38 (2.51-4.56)	293 (214-406)	4.54 (3.27-6.59)	3.62 (2.04-5.22)
Lithuania	320 (225-472)	8.34 (5.9-12.2)	182 (117-291)	5.63 (3.78-8.65)	-1.53 (-1.78--1.29)
Luxembourg	41 (28-62)	10.15 (7.07-14.96)	51 (32-86)	7.09 (4.63-11.42)	-1.26 (-1.33--1.18)
Madagascar	168 (130-221)	1.56 (1.2-2.08)	373 (289-505)	1.49 (1.14-2.04)	-0.24 (-0.36--0.11)
Malawi	134 (102-180)	1.55 (1.17-2.16)	248 (189-346)	1.56 (1.14-2.26)	-0.13 (-0.25--0.02)
Malaysia	343 (263-458)	2.21 (1.64-3)	717 (519-1005)	2.26 (1.62-3.22)	-0.02 (-0.08-0.03)
Maldives	4 (3-5)	2.04 (1.49-2.89)	11 (7-17)	2.12 (1.39-3.36)	0.09 (-0.98-1.17)
Mali	258 (175-404)	3.15 (2.17-4.82)	572 (409-832)	2.64 (1.9-3.75)	-1.2 (-2.85-0.48)
Malta	26 (17-40)	6.92 (4.74-10.79)	29 (18-49)	6.04 (3.91-9.79)	-0.36 (-0.51--0.21)
Marshall Islands	1 (1-1)	2.44 (1.79-3.39)	1 (1-2)	2.32 (1.67-3.31)	-0.16 (-0.19--0.12)
Mauritania	41 (31-54)	2.29 (1.74-3.05)	69 (52-95)	1.88 (1.39-2.71)	-0.55 (-0.65--0.45)
Mauritius	20 (15-27)	1.8 (1.35-2.49)	25 (18-37)	1.81 (1.29-2.59)	0.22 (0.1-0.34)
Mexico	4353 (3145-6320)	5.53 (3.91-7.99)	4923 (3504-7186)	3.77 (2.68-5.51)	-0.49 (-0.8--0.17)
Micronesia (Federated States of)	2 (2-3)	2.52 (1.85-3.48)	3 (2-4)	2.63 (1.88-3.83)	0.08 (-0.69-0.85)
Monaco	2 (1-3)	6.02 (4.18-9.05)	2 (1-4)	5.48 (3.73-8.5)	-0.24 (-0.33--0.15)
Mongolia	90 (69-122)	4.32 (3.3-5.9)	154 (113-216)	4.57 (3.32-6.45)	0.2 (0-0.39)
Montenegro	41 (28-61)	6.42 (4.45-9.61)	36 (24-55)	5.41 (3.73-8.16)	-0.55 (-0.61--0.48)
Morocco	779 (587-1047)	3.26 (2.43-4.43)	1060 (774-1481)	2.87 (2.09-4.04)	-0.49 (-0.57--0.41)
Mozambique	511 (278-985)	3.81 (2.2-6.98)	650 (470-920)	2.41 (1.78-3.3)	-0.11 (-0.85-0.64)
Myanmar	1198 (902-1629)	3.03 (2.3-4.13)	2757 (1761-4350)	4.83 (3.09-7.54)	0.43 (-1.44-2.34)
Namibia	30 (22-41)	2.43 (1.8-3.29)	57 (42-78)	2.46 (1.81-3.35)	-0.24 (-0.53-0.05)
Nauru	0 (0-0)	2.78 (2.04-3.85)	0 (0-0)	2.98 (2.14-4.23)	0.13 (0.01-0.24)
Nepal	442 (308-668)	2.6 (1.74-4.05)	845 (547-1362)	2.88 (1.83-4.73)	0.07 (-1.37-1.53)
Netherlands	925 (628-1418)	5.8 (4.03-8.69)	1266 (733-2289)	5.43 (3.44-8.97)	-0.05 (-0.38-0.29)
New Zealand	414 (294-599)	11.78 (8.37-16.94)	494 (333-783)	9.01 (6.32-13.59)	-0.86 (-0.94--0.78)
Nicaragua	120 (91-165)	3.17 (2.41-4.35)	167 (124-239)	2.68 (1.92-3.93)	-0.6 (-1.4-0.21)
Niger	176 (131-242)	2.44 (1.8-3.38)	576 (403-869)	2.58 (1.85-3.66)	0.44 (0.1-0.78)
Nigeria	1617 (1199-2294)	2.01 (1.48-2.9)	4180 (3129-5776)	2.09 (1.53-3)	0.23 (-0.03-0.48)
Niue	0 (0-0)	2.23 (1.65-3.15)	0 (0-0)	2.11 (1.49-3.07)	-0.39 (-1.25-0.47)
North Macedonia	82 (60-112)	4.09 (3.03-5.61)	99 (69-147)	4.39 (3.07-6.43)	0.23 (-0.02-0.47)
Northern Mariana Islands	1 (1-2)	3 (2.19-4.29)	1 (1-2)	2.92 (1.99-4.39)	-0.07 (-0.3-0.16)
Norway	429 (290-674)	8.76 (6.03-13.15)	413 (244-750)	5.99 (3.82-10.15)	-1.24 (-1.35--1.12)
Oman	104 (75-144)	6.19 (4.34-8.6)	192 (137-270)	4.48 (3.1-6.44)	-1.24 (-1.41--1.07)
Pakistan	1902 (1413-2672)	1.9 (1.39-2.69)	4181 (3131-5640)	1.87 (1.4-2.62)	0.69 (-0.47-1.86)
Palau	1 (0-1)	3.59 (2.53-5.25)	1 (0-1)	3.86 (2.64-5.83)	0.24 (0.2-0.28)
Palestine	129 (71-233)	5.92 (3.41-10.52)	185 (127-281)	3.57 (2.46-5.19)	-1.69 (-4.54-1.23)
Panama	77 (58-105)	3.29 (2.48-4.5)	120 (89-171)	2.78 (2.07-3.95)	-0.63 (-0.68--0.58)
Papua New Guinea	88 (66-118)	2.45 (1.8-3.5)	290 (211-407)	3.13 (2.23-4.67)	-0.07 (-1.12-1)
Paraguay	119 (82-182)	3.03 (2.11-4.57)	231 (169-328)	3.2 (2.32-4.56)	0.13 (0.04-0.21)
Peru	1092 (675-1885)	4.68 (2.98-7.67)	861 (632-1225)	2.35 (1.73-3.35)	-1.35 (-1.89--0.81)
Philippines	2659 (1830-3910)	4.31 (3-6.22)	2622 (1925-3772)	2.37 (1.73-3.49)	-0.92 (-1.47--0.37)
Poland	2733 (1966-4004)	6.96 (5.01-10.16)	2475 (1600-3955)	5.5 (3.75-8.47)	-0.89 (-0.98--0.79)
Portugal	1074 (755-1526)	10.24 (7.24-14.44)	656 (424-1034)	5.22 (3.57-7.75)	-2.53 (-2.64--2.41)
Puerto Rico	113 (84-161)	3.11 (2.31-4.43)	133 (89-209)	3.45 (2.45-5.15)	0.57 (0.18-0.96)
Qatar	20 (15-28)	4.42 (3.29-6.13)	122 (87-181)	3.83 (2.7-5.71)	-0.41 (-0.56--0.27)
Republic of Korea	5368 (3756-7618)	12.02 (8.36-17.12)	4410 (2868-6998)	6.8 (4.57-10.42)	-2.18 (-2.3--2.07)
Republic of Moldova	293 (215-415)	6.54 (4.79-9.22)	160 (112-238)	4.13 (2.97-5.96)	-1.9 (-2.14--1.67)
Romania	1754 (1260-2559)	7.43 (5.35-10.7)	1117 (756-1706)	5.5 (3.85-8.07)	-1.11 (-1.18--1.04)
Russian Federation	12784 (9539-17841)	8.22 (6.18-11.49)	9787 (6895-14403)	6.33 (4.52-9.26)	-1.27 (-1.67--0.86)
Rwanda	547 (258-1086)	7.2 (3.63-13.64)	192 (145-264)	1.71 (1.26-2.43)	-6.34 (-9.45--3.12)
Saint Kitts and Nevis	1 (1-2)	2.81 (2.16-3.73)	2 (1-2)	2.88 (2.12-4)	0.17 (-0.02-0.35)
Saint Lucia	3 (2-4)	2.42 (1.87-3.21)	4 (3-6)	2.42 (1.83-3.29)	-0.03 (-0.23-0.16)
Saint Vincent and the Grenadines	2 (2-3)	2.33 (1.77-3.14)	3 (2-4)	2.64 (1.95-3.74)	0.27 (0.02-0.52)
Samoa	4 (3-6)	2.76 (1.98-3.99)	4 (3-6)	2.22 (1.58-3.26)	-0.02 (-1.45-1.43)
San Marino	2 (1-3)	6.69 (4.71-9.84)	2 (1-4)	5.91 (3.99-9.02)	-0.34 (-0.4--0.29)
Sao Tome and Principe	2 (2-3)	2.06 (1.45-3.09)	6 (4-8)	3.11 (2.15-4.62)	0.83 (0.71-0.96)
Saudi Arabia	855 (618-1239)	6.34 (4.52-9.24)	3305 (2288-4955)	8.04 (5.5-12.09)	0.96 (0.88-1.04)
Senegal	120 (90-165)	1.76 (1.32-2.44)	214 (161-303)	1.62 (1.16-2.36)	-0.48 (-0.82--0.15)
Serbia	514 (377-725)	5.31 (3.94-7.43)	452 (305-687)	4.58 (3.21-6.76)	-1.43 (-2.52--0.33)
Seychelles	2 (1-2)	2.31 (1.71-3.3)	2 (2-3)	2.09 (1.5-2.99)	-0.47 (-0.73--0.21)
Sierra Leone	66 (50-88)	1.67 (1.25-2.32)	121 (91-165)	1.62 (1.18-2.3)	-4.97 (-7.19--2.7)
Singapore	197 (144-275)	6.1 (4.47-8.61)	260 (180-394)	4.45 (3.11-6.64)	-1.19 (-1.29--1.09)
Slovakia	436 (297-668)	7.98 (5.48-12.15)	410 (261-670)	6.47 (4.29-10.13)	-0.66 (-0.7--0.61)
Slovenia	207 (139-316)	9.78 (6.69-14.73)	206 (121-354)	7.29 (4.68-11.58)	-0.64 (-0.85--0.43)
Solomon Islands	8 (6-12)	3.07 (2.18-4.47)	19 (13-27)	3.3 (2.24-5.1)	0.34 (0.06-0.63)
Somalia	555 (257-1092)	6.79 (3.4-12.81)	749 (466-1246)	3.6 (2.42-5.63)	0.7 (-0.89-2.31)
South Africa	1690 (1182-2407)	4.71 (3.3-6.65)	1841 (1334-2536)	3.07 (2.23-4.23)	-1.59 (-1.7--1.48)
South Sudan	92 (70-124)	1.78 (1.35-2.4)	282 (189-435)	2.97 (2.08-4.45)	1.93 (-0.13-4.02)
Spain	3292 (2311-4743)	8.12 (5.74-11.66)	2766 (1770-4598)	5.47 (3.65-8.63)	-1.45 (-1.56--1.33)
Sri Lanka	2443 (1132-5009)	12.98 (6.27-26.08)	720 (482-1109)	3.04 (2.05-4.66)	-3.86 (-5.79--1.89)
Sudan	1387 (764-2551)	6.66 (3.84-11.91)	1146 (867-1563)	2.82 (2.11-3.79)	-1.88 (-2.7--1.04)
Suriname	8 (7-11)	2.2 (1.71-2.89)	13 (10-18)	2.3 (1.76-3.1)	0.22 (0.15-0.28)
Sweden	725 (475-1175)	7.44 (5.05-11.38)	743 (443-1335)	5.54 (3.62-9.21)	-0.94 (-1.05--0.84)
Switzerland	857 (548-1409)	11.14 (7.34-17.62)	806 (466-1468)	7.28 (4.52-12.26)	-1.59 (-1.68--1.5)
Syrian Arab Republic	287 (216-399)	2.37 (1.78-3.27)	578 (364-951)	4.1 (2.62-6.67)	10.48 (6.77-14.32)
Taiwan (Province of China)	707 (504-980)	3.51 (2.48-4.92)	597 (399-908)	1.99 (1.39-2.87)	-2.36 (-2.76--1.95)
Tajikistan	198 (148-281)	3.75 (2.81-5.29)	255 (192-358)	2.52 (1.88-3.55)	-4.39 (-6.24--2.5)
Thailand	2062 (1548-2762)	3.57 (2.68-4.85)	2173 (1526-3162)	2.9 (2.12-4.1)	-0.88 (-1.17--0.59)
Timor-Leste	80 (34-166)	9.39 (4.19-19.29)	27 (20-38)	2.11 (1.51-3.03)	-8.03 (-10.44--5.56)
Togo	59 (45-80)	1.92 (1.45-2.71)	140 (106-194)	1.97 (1.45-2.86)	-0.09 (-0.45-0.27)
Tokelau	0 (0-0)	1.94 (1.43-2.75)	0 (0-0)	1.87 (1.31-2.74)	-0.14 (-0.19--0.09)
Tonga	2 (1-2)	1.83 (1.34-2.56)	1 (1-2)	1.32 (0.94-1.87)	-0.77 (-1.32--0.23)
Trinidad and Tobago	34 (26-47)	2.9 (2.19-3.94)	43 (33-58)	3.16 (2.4-4.31)	1.15 (0.78-1.53)
Tunisia	250 (190-337)	3.11 (2.35-4.25)	347 (256-488)	2.86 (2.12-3.99)	-0.2 (-0.34--0.07)
Turkey	1459 (1111-1976)	2.57 (1.94-3.5)	2026 (1397-3114)	2.38 (1.64-3.64)	-0.52 (-1.01--0.02)
Turkmenistan	125 (95-174)	3.28 (2.49-4.55)	132 (99-181)	2.52 (1.89-3.46)	-1.39 (-1.84--0.93)
Tuvalu	0 (0-0)	2.4 (1.76-3.29)	0 (0-0)	2.46 (1.76-3.56)	-0.14 (-0.24--0.04)
Uganda	404 (277-614)	2.49 (1.79-3.66)	681 (519-937)	1.9 (1.41-2.67)	-1.07 (-1.72--0.42)
Ukraine	4232 (2952-6368)	7.85 (5.49-11.72)	3033 (2125-4513)	6.72 (4.79-9.85)	-0.87 (-1.16--0.59)
United Arab Emirates	77 (58-105)	4.34 (3.17-5.94)	471 (336-665)	4.13 (2.97-5.81)	-0.13 (-0.2--0.07)
United Kingdom	3717 (2509-5763)	6.16 (4.29-9.28)	3962 (2451-6828)	4.99 (3.26-8.19)	-0.66 (-0.78--0.54)
United Republic of Tanzania	426 (326-583)	1.84 (1.39-2.58)	888 (667-1260)	1.77 (1.31-2.59)	-0.14 (-0.19--0.09)
United States of America	20858 (14647-30071)	7.79 (5.5-11.11)	26644 (17773-41199)	6.54 (4.55-9.61)	-0.67 (-0.77--0.56)
United States Virgin Islands	3 (2-4)	2.94 (2.23-4)	3 (2-4)	2.7 (2-3.82)	-0.57 (-0.77--0.36)
Uruguay	224 (159-321)	7.06 (5.02-10.05)	239 (169-349)	6.62 (4.72-9.35)	-0.3 (-0.34--0.26)
Uzbekistan	701 (533-982)	3.33 (2.54-4.65)	972 (735-1345)	2.83 (2.13-3.93)	-0.62 (-0.74--0.51)
Vanuatu	2 (2-3)	1.83 (1.37-2.43)	5 (4-7)	1.84 (1.35-2.5)	-0.17 (-0.81-0.47)
Venezuela (Bolivarian Republic of)	777 (591-1056)	4.2 (3.14-5.65)	1024 (772-1401)	3.92 (2.95-5.38)	-0.63 (-1.4-0.15)
Viet Nam	1495 (1145-2016)	2.54 (1.89-3.49)	3031 (2118-4524)	3.05 (2.11-4.64)	0.69 (0.55-0.83)
Yemen	383 (286-511)	3.27 (2.4-4.38)	3999 (1913-8032)	11.05 (5.62-21.97)	4.7 (3.28-6.14)
Zambia	132 (102-179)	1.92 (1.45-2.68)	324 (240-463)	2.09 (1.52-3.07)	0.32 (0.21-0.43)
Zimbabwe	185 (143-245)	2.2 (1.67-3)	280 (214-378)	2.07 (1.56-2.85)	-0.22 (-0.4--0.05)
