# Supplementary material for: Global, regional, and national burden of spinal cord lesion at neck level a systematic analysis of incidence, prevalence, YLDs with projections to 2046
Source: Front Public Health. 2025 Sep 5;13:1659091. doi: 10.3389/fpubh.2025.1659091 (PMC12446318; doi:10.3389/fpubh.2025.1659091)
Supplement: Supplementary file 2 [file Data_Sheet_2.CSV]

	Number of prevalence cases (95% UI) in 1990	The age-standardized prevalence rate/100000 (95% UI) in 1990	Number of prevalence cases (95% UI) in 2021	The age-standardized prevalence rate/100000 (95% UI) in 2021	EAPC (95% CI)
Global	5212979 (4765776-5759968)	107.05 (98.39-116.87)	7423601 (6744305-8352639)	88.47 (80.41-99.9)	-0.7 (-0.74--0.67)
Female	1684776 (1544599-1872541)	69.43 (63.95-76.44)	2544317 (2283638-2910849)	59.66 (53.34-68.6)	-0.6 (-0.64--0.56)
Male	3528203 (3216514-3929379)	144.1 (132.05-158.27)	4879285 (4446430-5458370)	117.46 (107.02-131.47)	-0.73 (-0.77--0.7)
<5 years	41524 (37303-46638)	6.7 (6.02-7.52)	27799 (25054-30788)	4.22 (3.81-4.68)	-1.68 (-1.89--1.46)
5-9 years	113475 (98312-134775)	19.45 (16.85-23.1)	86641 (74953-101197)	12.61 (10.91-14.73)	-1.37 (-1.47--1.27)
10-14 years	186833 (156021-235257)	34.88 (29.13-43.92)	163071 (135666-199830)	24.46 (20.35-29.98)	-1.27 (-1.32--1.22)
15-19 years	287314 (238616-362293)	55.31 (45.94-69.75)	243226 (200200-301681)	38.98 (32.08-48.35)	-1.23 (-1.29--1.17)
20-24 years	438328 (364384-565195)	89.08 (74.05-114.86)	372140 (314514-472012)	62.32 (52.67-79.04)	-1.28 (-1.34--1.21)
25-29 years	524997 (448001-650323)	118.61 (101.22-146.93)	484749 (415129-590326)	82.39 (70.56-100.34)	-1.34 (-1.4--1.28)
30-34 years	532522 (478600-601410)	138.17 (124.18-156.04)	615650 (543766-724014)	101.85 (89.96-119.77)	-1.22 (-1.3--1.15)
35-39 years	546351 (498903-595589)	155.11 (141.64-169.08)	681231 (605897-785331)	121.46 (108.03-140.02)	-1 (-1.09--0.9)
40-44 years	507142 (466026-550969)	177.02 (162.67-192.32)	696074 (628439-796644)	139.15 (125.62-159.25)	-0.88 (-0.95--0.8)
45-49 years	431817 (401765-467652)	185.97 (173.03-201.4)	713320 (649384-801326)	150.65 (137.14-169.23)	-0.73 (-0.78--0.68)
50-54 years	413960 (384107-444906)	194.74 (180.7-209.3)	722057 (655924-809672)	162.29 (147.42-181.98)	-0.6 (-0.65--0.54)
55-59 years	345420 (322453-369999)	186.51 (174.11-199.78)	662506 (607771-730593)	167.41 (153.58-184.62)	-0.39 (-0.43--0.35)
60-64 years	291905 (268501-318172)	181.75 (167.18-198.1)	552434 (500533-606681)	172.61 (156.39-189.56)	-0.19 (-0.24--0.14)
65-69 years	229903 (205642-254639)	185.99 (166.36-206)	505938 (445273-565653)	183.42 (161.42-205.06)	-0.01 (-0.04-0.01)
70-74 years	147962 (131836-167224)	174.77 (155.72-197.52)	399106 (353257-453287)	193.89 (171.62-220.21)	0.26 (0.22-0.29)
75-79 years	103280 (86529-121270)	167.78 (140.57-197.01)	250485 (212074-296573)	189.93 (160.8-224.87)	0.49 (0.43-0.56)
80-84 years	50764 (41219-64204)	143.5 (116.52-181.49)	155781 (125616-195233)	177.87 (143.42-222.91)	0.79 (0.72-0.86)
85-89 years	15876 (11567-21452)	105.06 (76.54-141.96)	67206 (49873-89860)	146.99 (109.08-196.54)	1.22 (1.11-1.33)
90-94 years	3133 (1897-4707)	73.12 (44.27-109.84)	20009 (12464-29737)	111.85 (69.67-166.23)	1.55 (1.43-1.66)
95+ years	473 (291-738)	46.42 (28.59-72.5)	4176 (2532-6514)	76.63 (46.46-119.52)	1.6 (1.43-1.77)
SDI region
High-middle SDI	1363333 (1264469-1476795)	125.98 (116.96-136.03)	1657869 (1533260-1800966)	102.08 (94.23-111.13)	-0.75 (-0.81--0.69)
High SDI	1796058 (1649558-1965012)	183.67 (168.57-200.26)	2036376 (1865140-2233355)	141.92 (130.44-154.92)	-0.93 (-0.97--0.89)
Low-middle SDI	587509 (517236-710030)	60.16 (53.91-70.12)	1071632 (963193-1219526)	59.15 (53.28-66.74)	-0.16 (-0.24--0.07)
Low SDI	249262 (175850-414789)	58.26 (43.48-91.27)	601907 (451373-880208)	66.56 (50.9-95.46)	0.27 (0.14-0.4)
Middle SDI	1211248 (1093426-1378392)	77.17 (70.5-86.46)	2048787 (1845151-2365385)	75.75 (68.05-87.57)	-0.16 (-0.24--0.08)
GBD super region
African Union	298132 (245101-389662)	57.48 (49.36-71.01)	618529 (511436-804203)	55.26 (46.14-70.76)	-0.22 (-0.34--0.11)
Association of Southeast Asian Nations	256780 (214709-350729)	64.25 (55.72-82.8)	410251 (364552-482014)	57.2 (50.71-67.02)	-0.37 (-0.43--0.31)
Central Europe, Eastern Europe, and Central Asia	694791 (641715-754249)	156.2 (144.11-169.86)	623910 (571153-679453)	125.02 (114.36-136.86)	-0.74 (-0.85--0.63)
Commonwealth	839412 (761695-934588)	67.84 (62.07-74.32)	1578803 (1424503-1793658)	64.12 (57.94-72.47)	-0.29 (-0.38--0.21)
European Union	988193 (906470-1087704)	205.77 (188.42-226.97)	960469 (874858-1062421)	165.33 (149.5-185.8)	-0.76 (-0.84--0.69)
Four World Regions	5204665 (4758045-5751101)	107.08 (98.41-116.9)	7412840 (6734574-8340929)	88.47 (80.41-99.9)	-0.7 (-0.74--0.67)
G20	4018616 (3720510-4333597)	113.79 (105.56-122.73)	5289120 (4888734-5719220)	91.38 (84.6-98.88)	-0.81 (-0.85--0.77)
Gulf Cooperation Council	21192 (19413-23390)	119.69 (109.5-131.3)	97686 (88577-109380)	138.39 (125.79-153.61)	0.45 (0.43-0.48)
Health System Grouping Levels	5207410 (4760647-5753926)	107.04 (98.39-116.86)	7416571 (6738050-8344752)	88.46 (80.4-99.89)	-0.7 (-0.74--0.67)
High-income	2030517 (1862785-2220002)	199.6 (182.86-217.84)	2189184 (2004303-2412320)	154.19 (141.56-169.24)	-0.93 (-0.97--0.89)
Latin America and Caribbean	373975 (332159-432966)	109.2 (98.78-123.15)	595836 (545422-656732)	94.05 (85.91-103.69)	-0.32 (-0.45--0.19)
League of Arab States	200682 (155121-281820)	104.78 (84.54-140.79)	511712 (389000-739869)	118.06 (90.63-168.45)	0.42 (0.32-0.52)
Nordic Region	55741 (50619-62381)	205.35 (186.54-228.76)	57688 (52045-65319)	164.26 (147.37-185.07)	-0.74 (-0.96--0.52)
North Africa and Middle East	339291 (248661-510710)	114.16 (87.73-164.11)	733916 (557226-1051272)	118.14 (90.14-168.26)	0.04 (-0.03-0.11)
OECD Countries	2244632 (2060998-2446950)	186.11 (170.92-202.71)	2445127 (2244776-2675512)	139.92 (128.8-152.47)	-0.96 (-1.01--0.91)
Organization of Islamic Cooperation	636753 (508731-885695)	71.39 (59.38-94.45)	1319437 (1087370-1736357)	72.02 (59.9-93.93)	-0.04 (-0.07--0.01)
Sahel Region	63362 (46779-93412)	52.18 (40.87-72)	162048 (128119-223093)	55.02 (44.26-74.31)	0.16 (0.09-0.23)
South Asia	481605 (440488-534727)	53.24 (48.65-58.25)	1043559 (941263-1178872)	58.13 (52.57-65.06)	0.14 (0.05-0.24)
Southeast Asia, East Asia, and Oceania	1081764 (997231-1207336)	67.7 (62.76-74.43)	1794921 (1656802-1958579)	68.45 (63.03-75.21)	-0.18 (-0.33--0.02)
Sub-Saharan Africa	211037 (163447-299398)	51.55 (42.29-68.68)	442275 (353948-595288)	49.31 (39.65-66.06)	-0.28 (-0.41--0.15)
WHO region	5190021 (4744414-5735706)	107.22 (98.53-117.06)	7397523 (6720374-8325749)	88.63 (80.55-100.1)	-0.7 (-0.74--0.67)
World Bank Regions	5205203 (4758615-5751665)	107.04 (98.39-116.87)	7413556 (6735149-8341564)	88.45 (80.4-99.89)	-0.7 (-0.74--0.67)
Country
Afghanistan	42337 (9597-129221)	514.26 (118.77-1501.47)	79383 (35962-166898)	326.1 (139.06-702.12)	-1.81 (-1.98--1.65)
Albania	4436 (4017-4952)	149.21 (135.63-165.72)	4443 (4033-4909)	141.66 (127.89-158.22)	-0.38 (-0.59--0.17)
Algeria	18477 (17018-20205)	95.93 (88.75-104.41)	36503 (32298-42421)	82.41 (73.49-94.77)	-0.52 (-0.62--0.42)
American Samoa	19 (17-21)	47.12 (43.07-52.17)	27 (24-34)	53.82 (46.22-67.16)	0.85 (0.61-1.08)
Andorra	143 (129-162)	231.48 (208.03-260.24)	265 (236-298)	221.97 (197.87-251.55)	-0.18 (-0.28--0.08)
Angola	10440 (5175-20227)	106.22 (55.7-203.02)	15821 (10588-26028)	70.67 (45.34-119.65)	-1.5 (-1.89--1.12)
Antigua and Barbuda	31 (28-34)	54.17 (49.93-58.85)	63 (58-70)	61.68 (56.4-68.17)	0.39 (0.15-0.63)
Argentina	48918 (45298-53429)	151.41 (140.18-165.37)	75836 (69785-83294)	152.82 (140.24-167.91)	0.07 (-0.11-0.26)
Armenia	6193 (4240-10132)	185.09 (127.15-302.34)	4194 (3014-6223)	128.02 (91.35-190.64)	-1.88 (-2.17--1.58)
Australia	46243 (41887-51016)	254.47 (230.58-281.02)	67730 (60577-75952)	217.67 (192.57-244.88)	-0.45 (-0.55--0.35)
Austria	22754 (20618-25396)	253.58 (228.92-283.08)	21880 (19688-24579)	187.82 (168.48-210.95)	-0.93 (-1.01--0.85)
Azerbaijan	5636 (5115-6253)	82.93 (75.48-91.83)	8977 (7724-10983)	77.08 (65.75-95.37)	-0.75 (-0.94--0.56)
Bahamas	127 (118-137)	53.27 (49.85-57.25)	281 (255-322)	66.05 (59.38-76.99)	0.69 (0.57-0.81)
Bahrain	305 (280-338)	63.6 (59.07-70.14)	1201 (1083-1339)	67.13 (60.88-74.3)	-0.27 (-0.48--0.06)
Bangladesh	27922 (24592-32679)	31.01 (27.98-35.31)	71369 (59986-91219)	43.25 (36.44-54.99)	0.19 (-0.06-0.44)
Barbados	122 (113-131)	47.13 (43.87-50.8)	183 (170-198)	50.61 (46.99-55.13)	0.14 (-0.03-0.3)
Belarus	16179 (14891-17783)	142.75 (131.17-156.92)	15187 (13792-16786)	130.58 (118.49-145.01)	-0.24 (-0.41--0.07)
Belgium	27764 (25141-30632)	239.53 (216.89-265.84)	30193 (27083-33797)	201.45 (181.2-226.35)	-0.42 (-0.76--0.09)
Belize	85 (79-93)	59.73 (55.68-64.49)	305 (280-335)	73.97 (68.47-80.76)	0.45 (0.29-0.6)
Benin	1165 (1081-1260)	32.97 (30.88-35.52)	3650 (3352-3996)	36.28 (33.7-39.56)	0.28 (0.22-0.33)
Bermuda	34 (31-37)	50.77 (47.31-55.71)	46 (42-51)	55.25 (50.72-61.49)	0.07 (-0.09-0.23)
Bhutan	165 (152-186)	34.11 (31.48-37.91)	379 (339-429)	50.1 (44.97-56.32)	1.26 (1.04-1.48)
Bolivia (Plurinational State of)	2901 (2682-3163)	55.52 (51.67-60.06)	6338 (5835-7042)	55.82 (51.57-61.67)	-0.05 (-0.11-0.02)
Bosnia and Herzegovina	6792 (6032-7769)	142.36 (126.32-163.03)	7725 (5742-11479)	187.21 (139.96-273.6)	0.26 (-0.28-0.81)
Botswana	341 (318-371)	33.15 (30.92-35.99)	1006 (928-1101)	40.77 (37.84-44.49)	1.52 (1.13-1.91)
Brazil	144325 (130033-158867)	109.18 (99-119.77)	248765 (224557-275678)	101.38 (91.11-112.81)	-0.38 (-0.5--0.27)
Brunei Darussalam	469 (425-520)	207.07 (189.02-228.07)	779 (716-856)	156.6 (144.46-171.67)	-0.99 (-1.04--0.93)
Bulgaria	15476 (14096-16927)	159.36 (144.85-175.08)	11026 (10002-12258)	134.85 (121.89-150.32)	-0.45 (-0.51--0.4)
Burkina Faso	2211 (2051-2394)	30.99 (28.96-33.37)	7076 (6390-8087)	40.18 (37.07-44.47)	0.94 (0.8-1.07)
Burundi	1080 (994-1175)	24.27 (22.5-26.15)	21197 (9135-43872)	205.5 (89.52-430.55)	6.91 (4.6-9.28)
Cabo Verde	123 (113-133)	46.42 (42.89-50.54)	273 (252-297)	48.08 (44.51-52.31)	0.27 (0.19-0.35)
Cambodia	16771 (5711-44839)	173.3 (65.15-451.77)	14019 (9497-24830)	88.01 (58.84-158.08)	-2.27 (-2.36--2.18)
Cameroon	2606 (2362-2917)	32.9 (30.23-36.13)	9890 (8582-12061)	37.91 (33.88-44.24)	0.32 (0.09-0.56)
Canada	48367 (44361-52747)	158.17 (145.47-172.31)	61092 (55449-66928)	118.74 (108.54-129.05)	-0.84 (-0.89--0.8)
Central African Republic	655 (610-707)	29.03 (27.21-31.33)	3199 (2128-5206)	61.67 (43.08-96.76)	3.03 (2.55-3.51)
Chad	3414 (2012-6053)	65.78 (41.33-112.4)	6285 (4889-8791)	53.27 (40.58-76.28)	-0.71 (-0.81--0.62)
Chile	20030 (18361-21867)	159.37 (146.53-173.18)	39458 (35999-43236)	181.56 (164.6-199.48)	0.51 (0.36-0.65)
China	785139 (730492-849161)	68.95 (64.37-74.34)	1315929 (1216024-1427664)	72.16 (66.82-78.28)	-0.17 (-0.41-0.06)
Colombia	36676 (32596-42246)	127.16 (114.89-143.57)	55026 (48319-65660)	103.2 (90.41-123.08)	-0.76 (-0.85--0.68)
Comoros	121 (112-132)	33.84 (31.49-36.54)	281 (252-326)	40.44 (36.59-46.12)	0.39 (0.29-0.49)
Congo	580 (537-628)	29.87 (27.86-32.35)	3038 (1981-5053)	60.79 (40.52-99.48)	2.51 (1.2-3.84)
Cook Islands	8 (7-9)	48.89 (44.59-54.05)	11 (10-13)	53.91 (46.65-64.82)	0.27 (0.03-0.51)
Costa Rica	2062 (1858-2304)	80.22 (73.29-88.6)	4071 (3756-4519)	77.84 (71.69-86.65)	-0.04 (-0.11-0.03)
Croatia	8185 (7519-8972)	148.89 (136.74-163.55)	8402 (7376-9791)	151.05 (133.49-177.4)	-0.27 (-0.55-0)
Cuba	7967 (7424-8697)	71.9 (67.25-78.34)	10527 (9669-11719)	72.18 (66.01-80.56)	-0.06 (-0.13-0.02)
Cyprus	1846 (1689-2049)	225.09 (206.44-249.44)	3228 (2929-3656)	191.48 (172.96-218.06)	-0.56 (-0.71--0.41)
Czechia	19123 (17379-20896)	166.64 (151.53-183.25)	19748 (18024-21719)	145.21 (132.46-159.52)	-0.42 (-0.63--0.21)
Côte d'Ivoire	3054 (2821-3325)	33.46 (31.05-36.2)	8964 (8131-9976)	40.03 (36.6-43.86)	0.94 (0.75-1.14)
Democratic People's Republic of Korea	10624 (9983-11434)	52.15 (49.07-56.1)	14693 (13832-15713)	46.2 (43.44-49.45)	0.11 (-0.08-0.3)
Democratic Republic of the Congo	9647 (8983-10441)	32.34 (30.2-34.95)	37159 (28482-53199)	50.99 (39.65-71.98)	1.49 (1.05-1.94)
Denmark	11078 (10033-12356)	183.43 (165.72-204.14)	10912 (9740-12396)	151.87 (134.49-173.93)	-0.6 (-0.73--0.47)
Djibouti	120 (109-132)	35.67 (33.04-38.74)	480 (427-560)	40.86 (36.6-46.92)	-0.13 (-0.33-0.07)
Dominica	30 (28-33)	47.21 (43.86-51.15)	44 (39-51)	59.29 (52.08-70.19)	0.66 (0.55-0.78)
Dominican Republic	3043 (2849-3291)	51.75 (48.62-55.63)	6901 (6435-7404)	61.86 (57.75-66.27)	0.6 (0.43-0.77)
Ecuador	6408 (5764-7380)	77.91 (71.07-87.57)	14176 (13044-15443)	79.2 (73.1-86.14)	0 (-0.18-0.18)
Egypt	31722 (29210-35470)	67.68 (62.2-75.83)	59080 (53200-70663)	61.61 (55.52-73.92)	-0.34 (-0.38--0.3)
El Salvador	15670 (7871-30396)	300.97 (162.27-565.54)	9464 (7053-13998)	152.27 (112.34-227.57)	-2.33 (-2.4--2.25)
Equatorial Guinea	100 (93-108)	29.86 (27.98-32.32)	364 (335-397)	29.49 (27.54-31.72)	0.01 (-0.03-0.05)
Eritrea	14724 (5312-32348)	420.46 (154.91-917.56)	6882 (3424-14741)	136.95 (66.02-288.85)	-3.85 (-4.08--3.62)
Estonia	2947 (2693-3215)	170.43 (156.19-186.12)	1888 (1721-2090)	115.3 (105.14-127.54)	-1.32 (-1.41--1.22)
Eswatini	290 (266-315)	49.39 (45.55-53.69)	431 (398-472)	39.8 (36.91-43.49)	-0.86 (-1.5--0.22)
Ethiopia	23555 (17023-34977)	53.18 (41.05-74.69)	44611 (33048-70467)	54.22 (40.16-86.35)	-0.24 (-0.49-0.01)
Fiji	234 (214-260)	34.44 (31.56-38.03)	329 (298-373)	35.25 (31.87-39.9)	0.01 (-0.07-0.1)
Finland	14213 (12851-16077)	245.37 (221.7-277.62)	15836 (13999-18044)	217.93 (191.78-249.69)	-0.49 (-0.93--0.04)
France	159135 (144642-175422)	244.02 (221.83-269.04)	165295 (148577-186001)	194.26 (174.37-218.22)	-0.69 (-0.77--0.61)
Gabon	288 (268-312)	35.82 (33.53-38.84)	562 (522-615)	35.15 (32.69-38.4)	0.03 (-0.05-0.12)
Gambia	297 (227-419)	37.15 (29.86-50.22)	552 (500-616)	29.84 (27.19-33.52)	-0.81 (-0.85--0.76)
Georgia	6161 (5558-6773)	106.64 (96.16-117.41)	4989 (4479-5634)	122.13 (108.33-138.49)	0.47 (0.35-0.59)
Germany	187004 (169861-208181)	197.55 (178.27-220.89)	180740 (162369-202972)	162.47 (146.1-183.5)	-0.74 (-0.81--0.68)
Ghana	3377 (3121-3672)	29.11 (27.08-31.46)	9195 (8505-10017)	31.61 (29.45-34.27)	0.21 (0.16-0.26)
Greece	28733 (26204-32154)	239.66 (218.54-267.34)	22888 (20708-25306)	174.65 (157.07-193.45)	-1.07 (-1.19--0.95)
Greenland	87 (81-94)	156.07 (144.75-168.49)	92 (83-100)	136.67 (124.28-148.99)	-0.52 (-0.59--0.46)
Grenada	65 (44-105)	81.85 (57.74-127.82)	77 (65-98)	65.93 (56.68-81.08)	-0.71 (-0.83--0.6)
Guam	61 (56-67)	47.59 (43.96-52.38)	74 (68-81)	42.38 (39-46.76)	-0.33 (-0.38--0.28)
Guatemala	11304 (6926-20141)	160.37 (103.64-273.04)	15570 (13302-19549)	110.76 (93.36-142.51)	-1.3 (-1.34--1.25)
Guinea	1534 (1420-1663)	32.25 (30.04-34.93)	4023 (3637-4521)	38.66 (35.25-43.02)	0.64 (0.55-0.74)
Guinea-Bissau	272 (253-293)	34.85 (32.5-37.32)	632 (569-733)	38.76 (34.98-44.43)	0.39 (0.12-0.66)
Guyana	350 (323-382)	51.33 (47.77-55.78)	485 (450-526)	63.41 (58.96-68.54)	0.62 (0.52-0.71)
Haiti	2623 (2442-2793)	48.04 (45.04-51.26)	18356 (9803-36804)	144.61 (78.85-286.14)	5.23 (3.73-6.75)
Honduras	2850 (2607-3127)	80.13 (73.91-87)	8266 (7343-9679)	89 (79.96-102.91)	0.27 (0.03-0.51)
Hungary	17806 (16282-19347)	149.6 (137.28-163.11)	15210 (13723-16882)	124.21 (111.46-138.81)	-0.7 (-0.83--0.56)
Iceland	545 (489-612)	207.79 (186.66-232.88)	707 (637-798)	169.93 (152.63-193.7)	-0.63 (-0.72--0.53)
India	414940 (378282-460592)	57.78 (52.75-63.54)	842197 (763298-928507)	60.12 (54.54-66.03)	-0.01 (-0.11-0.09)
Indonesia	90012 (77390-117311)	54.18 (47.58-67.5)	133726 (117783-157558)	45.19 (39.79-53)	-0.61 (-0.75--0.47)
Iran (Islamic Republic of)	70982 (54336-100174)	149.91 (118.84-203.49)	97194 (84605-119129)	103.45 (89.96-127.29)	-1.36 (-1.5--1.22)
Iraq	57413 (27878-113860)	342.95 (176.81-659.86)	103956 (56237-193518)	272.83 (149.1-503.37)	-0.48 (-0.64--0.32)
Ireland	6767 (6121-7502)	186.46 (168.57-206.65)	9540 (8531-10740)	163.48 (145.6-184.57)	-0.42 (-0.61--0.23)
Israel	8154 (7385-9178)	171.3 (155.45-192.7)	16989 (14708-20260)	171.78 (147.51-206.46)	0.13 (-0.04-0.3)
Italy	172828 (156470-194506)	255.57 (230.92-288.67)	160098 (143730-181665)	199 (176.33-227.27)	-0.97 (-1.05--0.9)
Jamaica	1179 (1090-1277)	57.26 (53.14-61.61)	1733 (1599-1905)	57.06 (52.62-62.73)	-0.18 (-0.37-0)
Japan	261535 (240644-287231)	175.29 (160.67-192.78)	217777 (200260-239521)	120.52 (111.11-133.33)	-1.32 (-1.45--1.2)
Jordan	1802 (1646-2021)	65.94 (60.88-73.09)	7002 (6311-7849)	59.9 (54.31-67.05)	-0.27 (-0.33--0.2)
Kazakhstan	18091 (16598-19600)	114.04 (104.83-123.35)	19215 (17688-20972)	97.03 (89.29-105.93)	-0.25 (-0.34--0.15)
Kenya	5802 (5365-6315)	35.8 (33.32-38.75)	16092 (14598-18145)	38.86 (35.73-42.88)	0.61 (0.42-0.8)
Kiribati	22 (20-24)	34.15 (31.02-37.59)	32 (29-35)	27.73 (25.64-30.54)	-0.52 (-0.61--0.44)
Kuwait	1389 (1242-1582)	88.21 (79.85-98.66)	5244 (4370-6701)	93.53 (79.72-116.92)	-0.52 (-0.8--0.24)
Kyrgyzstan	3931 (3581-4301)	101.43 (92.99-110.29)	4673 (4288-5165)	71.5 (65.75-78.78)	-1.06 (-1.17--0.96)
Lao People's Democratic Republic	1588 (1477-1725)	47.55 (44.26-51.23)	3067 (2841-3341)	44.34 (41.17-48.23)	-0.34 (-0.41--0.28)
Latvia	5414 (4949-5927)	182.26 (167.04-199.65)	2689 (2446-2940)	114.98 (105.18-125.87)	-1.68 (-1.85--1.52)
Lebanon	9561 (4146-22947)	325.31 (146.36-766.4)	9295 (5108-19427)	160.06 (86.04-336.61)	-2.36 (-2.45--2.26)
Lesotho	500 (464-542)	41.21 (38.26-44.64)	777 (716-846)	42.84 (39.58-46.37)	0.12 (-0.19-0.43)
Liberia	832 (635-1181)	38.36 (31.16-51.56)	3678 (2088-6698)	82.12 (47.28-149.6)	1.15 (0.16-2.14)
Libya	3123 (2683-3823)	94.59 (83.95-109.83)	11292 (8636-16332)	152.32 (117.64-217.92)	1.9 (1.59-2.21)
Lithuania	6623 (6086-7250)	165.28 (151.87-180.95)	4225 (3842-4666)	119.02 (108.84-131.79)	-1.13 (-1.32--0.93)
Luxembourg	1109 (1011-1228)	246.86 (226.13-274.02)	1583 (1421-1796)	194.88 (174.54-221.06)	-0.82 (-0.89--0.75)
Madagascar	2542 (2328-2788)	26.89 (24.81-29.14)	6201 (5667-6853)	26.33 (24.33-28.7)	-0.13 (-0.19--0.06)
Malawi	1828 (1667-2004)	23.08 (21.35-25.14)	3997 (3653-4407)	25.4 (23.56-27.83)	0.82 (0.55-1.1)
Malaysia	6600 (6225-7150)	45.01 (42.49-48.46)	14955 (13885-16250)	45.05 (41.82-48.89)	-0.06 (-0.11--0.02)
Maldives	72 (65-81)	44.26 (40.62-48.9)	316 (281-361)	55.16 (49.21-63.2)	0.98 (0.8-1.16)
Mali	2464 (2271-2674)	37.3 (34.45-40.43)	10981 (8278-15908)	63.44 (48.25-90.73)	1.78 (1.25-2.31)
Malta	752 (674-837)	186.55 (166.77-208.68)	1027 (923-1178)	181.69 (160.11-209.42)	0.01 (-0.21-0.23)
Marshall Islands	14 (13-15)	43.63 (39.88-47.44)	23 (21-25)	41.16 (37.9-45.18)	-0.19 (-0.22--0.16)
Mauritania	589 (550-637)	37.49 (35.24-40.53)	1287 (1197-1394)	38.33 (35.88-41.26)	0.02 (-0.06-0.11)
Mauritius	406 (377-438)	38.45 (35.76-41.22)	634 (584-693)	40.8 (37.66-44.56)	0.39 (0.31-0.48)
Mexico	85435 (77663-93468)	122.99 (112.34-133.13)	115174 (107071-125790)	84.76 (78.76-92.64)	-0.21 (-0.63-0.2)
Micronesia (Federated States of)	34 (32-37)	42.83 (39.51-46.33)	48 (43-54)	47.9 (43.42-54.37)	0.47 (0.36-0.58)
Monaco	64 (59-71)	166.89 (151.88-186.47)	76 (69-86)	156.84 (140.88-179.21)	-0.14 (-0.25--0.03)
Mongolia	1495 (1374-1644)	84.76 (78.31-92.46)	3208 (2943-3496)	95.19 (87.36-103.71)	0.66 (0.57-0.74)
Montenegro	986 (890-1097)	151.71 (136.99-168.89)	968 (882-1074)	131.17 (119.13-146.67)	-0.47 (-0.53--0.41)
Morocco	16112 (14783-17887)	75.72 (69.96-83.17)	25276 (23333-27828)	65.45 (60.45-72.13)	-0.6 (-0.72--0.49)
Mozambique	17305 (7374-38641)	138.21 (61.33-302.64)	9955 (7709-14548)	45 (32.92-70.32)	-3.98 (-4.16--3.8)
Myanmar	24790 (17024-46119)	63.75 (46.58-109.74)	46472 (34633-68396)	81.31 (60.92-118.96)	1.14 (0.76-1.52)
Namibia	1131 (689-1958)	88.13 (58.09-143.87)	1101 (987-1262)	50.16 (44.49-58.04)	-1.94 (-2.2--1.68)
Nauru	4 (4-4)	46.16 (42.57-49.92)	5 (5-5)	49.33 (45.69-54.19)	0.18 (0.15-0.21)
Nepal	7255 (6488-8253)	46.38 (41.59-52.25)	22727 (18475-30031)	77.01 (63.04-100.35)	1.95 (1.67-2.23)
Netherlands	25327 (23038-28041)	149.46 (136.14-165.34)	30543 (27039-34170)	134.15 (118.72-151.19)	-0.29 (-0.53--0.05)
New Zealand	11420 (10280-12559)	315.96 (284.27-347.44)	15719 (14215-17589)	259.83 (232.68-291.86)	-0.74 (-0.88--0.59)
Nicaragua	11006 (4688-23395)	288.15 (134.6-591.69)	8834 (5525-15304)	146.67 (88.89-259.68)	-2.17 (-2.29--2.06)
Niger	2107 (1936-2322)	36.28 (33.55-39.6)	7346 (6506-8534)	41.88 (37.83-47.45)	0.38 (0.3-0.46)
Nigeria	27442 (25407-29807)	39.02 (36.25-42.24)	73877 (65139-87494)	41.23 (37.01-47.49)	0.21 (0.16-0.27)
Niue	1 (1-1)	44.17 (40.78-48.33)	1 (1-1)	46.48 (42.18-52.6)	0.23 (0.08-0.39)
North Macedonia	2198 (1995-2453)	106.3 (96.55-118.52)	3003 (2696-3337)	112.04 (100.65-125.67)	0.29 (0.12-0.46)
Northern Mariana Islands	26 (24-29)	61.83 (57.32-66.85)	34 (31-37)	60.89 (56.2-66.67)	-0.11 (-0.15--0.06)
Norway	10375 (9462-11467)	212.54 (194.08-235.02)	10538 (9540-11826)	153.36 (138.27-171.77)	-1.04 (-1.17--0.91)
Oman	1922 (1774-2107)	121.17 (112.4-132.21)	4900 (4451-5475)	99.49 (91.45-110)	-0.76 (-0.85--0.66)
Pakistan	31323 (28976-34270)	36.64 (33.95-40.13)	106887 (86179-144089)	49.26 (40.57-63.92)	1.34 (1.17-1.51)
Palau	9 (8-10)	60.43 (55.86-65.93)	15 (14-17)	69.34 (62.95-76.12)	0.4 (0.35-0.45)
Palestine	4223 (2144-8168)	228.48 (122.98-432.05)	11340 (5845-21789)	258.72 (134.3-496.25)	1.1 (0.76-1.44)
Panama	1909 (1624-2567)	88.42 (77.43-112.15)	3447 (3111-3981)	78.55 (70.98-90.44)	-0.39 (-0.45--0.33)
Papua New Guinea	1349 (1247-1467)	41.22 (38.11-44.61)	5384 (4803-6274)	60.76 (54.5-69.56)	1.2 (1.04-1.37)
Paraguay	2652 (2340-3024)	81.76 (72.96-92.15)	5427 (4937-6063)	77.14 (70.26-85.7)	-0.21 (-0.3--0.12)
Peru	15083 (11630-21718)	75.82 (61.66-102.64)	26728 (23042-32797)	72.71 (62.72-89.13)	-0.28 (-0.39--0.17)
Philippines	44075 (34657-63452)	81.78 (67.92-109.16)	66625 (56612-83087)	61.13 (51.99-75.94)	-1.1 (-1.16--1.05)
Poland	59114 (54286-64582)	144.92 (133.18-158.38)	61965 (56529-67853)	125.35 (114.52-138.3)	-0.52 (-0.63--0.41)
Portugal	28933 (26599-31598)	258.12 (236.98-282.18)	20273 (18486-22162)	141.03 (128.24-154.78)	-2.25 (-2.36--2.14)
Puerto Rico	2534 (2357-2739)	69.79 (64.94-75.45)	3490 (3196-3904)	82.06 (74.72-93.47)	0.64 (0.53-0.74)
Qatar	471 (431-531)	104.83 (96.59-116.65)	3564 (3189-4056)	101.47 (91.86-113.65)	0.08 (-0.09-0.24)
Republic of Korea	112921 (104273-122750)	256.25 (238.14-277.4)	123226 (112236-135308)	168.23 (153.15-185.75)	-1.7 (-1.82--1.58)
Republic of Moldova	6345 (5870-6847)	138.73 (128.43-149.73)	4258 (3890-4668)	95.44 (87.46-104.73)	-1.32 (-1.41--1.22)
Romania	42849 (39127-47222)	171.08 (155.75-189.51)	31010 (28280-34013)	133.22 (121.45-148.04)	-0.83 (-0.87--0.78)
Russian Federation	288410 (265043-312009)	174.33 (160.41-188.92)	240451 (219283-262925)	135.44 (123.67-148.89)	-0.76 (-0.94--0.58)
Rwanda	1939 (1748-2221)	32.93 (30.27-36.72)	20660 (8997-43846)	188.43 (81.25-401.35)	2.45 (-0.26-5.23)
Saint Kitts and Nevis	19 (18-21)	53.68 (49.97-57.69)	46 (43-50)	66.26 (60.91-72.09)	0.93 (0.7-1.17)
Saint Lucia	59 (55-64)	51.04 (47.87-55.03)	127 (118-137)	59.9 (55.5-64.61)	0.53 (0.38-0.67)
Saint Vincent and the Grenadines	49 (45-53)	52.73 (49.18-56.94)	76 (71-83)	60.17 (56.08-65.47)	0.44 (0.31-0.58)
Samoa	56 (52-61)	44.24 (40.69-48.16)	106 (87-141)	56.61 (47.55-73.27)	1.12 (0.87-1.36)
San Marino	52 (47-58)	189.34 (172.31-211.94)	74 (68-83)	172.48 (155.76-193.88)	-0.25 (-0.35--0.15)
Sao Tome and Principe	39 (35-42)	40.98 (37.47-44.67)	92 (84-101)	50.29 (46.35-55.08)	0.67 (0.58-0.76)
Saudi Arabia	15371 (13968-17113)	128.41 (116.51-143.18)	68691 (61525-77510)	164 (147.74-183.08)	0.89 (0.82-0.96)
Senegal	1566 (1441-1723)	27.07 (25.09-29.74)	4033 (3656-4498)	31.69 (28.88-35.1)	0.48 (0.37-0.59)
Serbia	13680 (12607-14953)	129.19 (118.74-141.39)	14189 (12399-16886)	131.51 (114.26-157.07)	0.15 (-0.07-0.36)
Seychelles	32 (29-36)	48.99 (44.95-53.99)	56 (52-61)	45.86 (42.8-49.94)	-0.17 (-0.21--0.14)
Sierra Leone	952 (876-1035)	27.93 (25.92-30.19)	4434 (2944-7170)	63.66 (41.52-104.49)	1.9 (0.84-2.96)
Singapore	5143 (4714-5693)	157.75 (145.19-173.67)	10439 (9464-11710)	140.11 (126.91-156.71)	-0.42 (-0.54--0.31)
Slovakia	8808 (8036-9649)	157.76 (144.21-172.97)	10260 (9271-11358)	147.38 (133.84-164.52)	-0.25 (-0.29--0.21)
Slovenia	4433 (4077-4841)	200.07 (184.12-218.74)	4832 (4368-5392)	172.83 (156.35-192.71)	-0.14 (-0.4-0.12)
Solomon Islands	125 (113-143)	50.05 (45.8-56.07)	320 (286-368)	55.65 (50.15-63.55)	0.29 (0.25-0.33)
Somalia	3640 (1957-11294)	51.54 (31.08-142.29)	13194 (8209-22068)	74.4 (48.16-126.94)	0.48 (0.28-0.68)
South Africa	29396 (26584-34357)	94.09 (85.32-106.72)	29629 (27284-32661)	49.35 (45.58-54.15)	-2.28 (-2.6--1.96)
South Sudan	2970 (1910-4945)	54.44 (37.82-85.34)	6385 (3729-11377)	79.78 (47.7-140.67)	1.49 (1.16-1.83)
Spain	89729 (81891-98224)	207.46 (189.57-227.17)	95573 (86002-107346)	160 (143.43-181.1)	-0.9 (-1.04--0.77)
Sri Lanka	15520 (11526-23396)	91.66 (71.02-131.38)	39698 (24805-67176)	164.03 (101.15-279.57)	1.78 (1.44-2.11)
Sudan	11623 (9234-15920)	69.43 (57.99-90.06)	33860 (25307-50500)	93.45 (70.97-136.45)	1.03 (0.78-1.29)
Suriname	237 (176-448)	63.36 (49.57-109.08)	354 (311-469)	56.77 (49.98-74.09)	-0.3 (-0.36--0.24)
Sweden	19442 (17567-21727)	191.49 (172.73-214.22)	19604 (17553-22205)	148.25 (132.54-168.89)	-0.81 (-0.96--0.67)
Switzerland	22374 (20162-25040)	273.72 (247.18-306.8)	23414 (20834-26693)	200.47 (177.34-229.63)	-1.28 (-1.46--1.09)
Syrian Arab Republic	7310 (5405-11960)	72.87 (56.32-110.96)	48741 (21554-100957)	385.72 (165.95-805.99)	5.59 (4.13-7.07)
Taiwan (Province of China)	14557 (13505-15892)	73 (67.85-79.55)	15225 (14176-16512)	46.53 (43.21-50.51)	-1.83 (-1.99--1.67)
Tajikistan	3629 (3304-4019)	86.96 (79.43-95.25)	9059 (6865-13158)	99.14 (74.1-147.27)	-0.59 (-1.18-0)
Thailand	41381 (38849-44282)	77.58 (72.91-82.79)	59445 (55132-64266)	68.52 (63.37-74.45)	-0.43 (-0.46--0.4)
Timor-Leste	1675 (718-3498)	209.25 (95.13-426.76)	1871 (912-3735)	184.77 (87.26-375.18)	-0.49 (-1.05-0.08)
Togo	915 (844-996)	34.05 (31.82-36.79)	2525 (2345-2759)	36.22 (33.8-39.24)	0.21 (0.09-0.34)
Tokelau	1 (0-1)	38.97 (35.61-42.35)	1 (0-1)	39.1 (35.97-43.27)	-0.01 (-0.08-0.06)
Tonga	29 (27-32)	38.25 (35.12-41.79)	28 (26-32)	30.66 (28.03-33.95)	-0.65 (-0.76--0.54)
Trinidad and Tobago	586 (544-636)	52.35 (48.73-56.56)	1092 (978-1239)	68.65 (60.99-78.67)	1.15 (0.95-1.34)
Tunisia	5673 (5210-6342)	80.3 (74.22-88.84)	9718 (8881-10732)	73.13 (66.97-80.74)	-0.31 (-0.35--0.26)
Turkey	29574 (27121-32938)	57.92 (53.44-64.2)	60184 (53657-68809)	64.65 (57.54-74.08)	0.35 (0.25-0.45)
Turkmenistan	2459 (2217-2737)	78.5 (71.32-86.63)	3324 (3014-3681)	63.78 (57.94-70.59)	-0.67 (-0.79--0.56)
Tuvalu	4 (3-4)	42.91 (39.4-46.64)	6 (5-6)	47.66 (43.85-52.02)	0.11 (-0.02-0.24)
Uganda	16436 (7082-35061)	100.37 (45.99-206.04)	14851 (11842-20259)	49.83 (38-72.25)	-2.23 (-2.32--2.15)
Ukraine	100092 (89893-111553)	170.51 (153.29-190.29)	79179 (71869-86917)	146.95 (132.86-162.49)	-0.62 (-0.84--0.41)
United Arab Emirates	1733 (1577-1937)	98.42 (90.66-108.27)	14087 (12755-15812)	103.88 (94.74-115.5)	0.18 (0.15-0.22)
United Kingdom	106590 (96390-118083)	165.31 (149.34-183.69)	114805 (103486-128224)	135.59 (122.22-152.31)	-0.62 (-0.78--0.46)
United Republic of Tanzania	6146 (5686-6696)	30.62 (28.58-33.01)	15990 (14721-17463)	34.07 (31.68-36.94)	0.75 (0.52-0.99)
United States of America	523246 (477902-577540)	187.88 (171.72-207.21)	613440 (558057-672651)	141.65 (130.01-154.39)	-1.05 (-1.2--0.89)
United States Virgin Islands	71 (66-77)	66.78 (62.15-72.09)	61 (58-66)	57.42 (53.78-61.91)	-0.85 (-1.09--0.61)
Uruguay	5631 (5167-6209)	173.98 (159.18-192.22)	6655 (6114-7323)	170.18 (155.69-188.21)	-0.15 (-0.19--0.1)
Uzbekistan	13984 (12734-15542)	81.02 (74.2-89.38)	22767 (20788-25137)	64.73 (59.24-71.25)	-0.64 (-0.71--0.56)
Vanuatu	45 (39-55)	35.97 (32.08-41.9)	101 (89-116)	36.57 (32.52-42.02)	0.05 (-0.05-0.16)
Venezuela (Bolivarian Republic of)	15811 (14370-17466)	97.12 (89.31-106.08)	28752 (26271-31403)	100.03 (91.24-109.59)	0.13 (-0.02-0.29)
Viet Nam	25951 (24328-27976)	47.78 (44.87-51.44)	60725 (56430-65682)	56.09 (52.04-60.98)	0.68 (0.62-0.73)
Yemen	7981 (6525-10524)	78.42 (66.9-97.69)	42723 (26791-73560)	137.15 (91.52-224.1)	1.29 (0.91-1.67)
Zambia	1705 (1571-1858)	27.63 (25.76-29.93)	5165 (4763-5623)	33.76 (31.37-36.41)	1.32 (1-1.64)
Zimbabwe	2726 (2534-2961)	36.09 (33.77-38.67)	4290 (3957-4659)	32.34 (30.01-34.89)	0.3 (-0.2-0.8)
