# Supplementary material for: Global, regional, and national burden of spinal cord lesion at neck level a systematic analysis of incidence, prevalence, YLDs with projections to 2046
Source: Front Public Health. 2025 Sep 5;13:1659091. doi: 10.3389/fpubh.2025.1659091 (PMC12446318; doi:10.3389/fpubh.2025.1659091)
Supplement: Supplementary file 3 [file Data_Sheet_3.CSV]

	Number of YLDs cases (95% UI) in 1990	The age-standardized YLDs rate/100000 (95% UI) in 1990	Number of YLDs cases (95% UI) in 2021	The age-standardized YLDs rate/100000 (95% UI) in 2021	EAPC (95% CI)
Global	2152418 (1539248-2733084)	43.8 (31.45-55.38)	2905920 (2070218-3764134)	34.72 (24.77-44.95)	-0.84 (-0.88--0.8)
Sex
Female	685310 (485246-861363)	28 (19.86-35.17)	977589 (697317-1287341)	23.05 (16.46-30.45)	-0.74 (-0.78--0.7)
Male	1467108 (1048877-1867717)	59.34 (42.58-74.98)	1928331 (1381269-2485130)	46.44 (33.28-59.79)	-0.87 (-0.91--0.83)
Age
<5 years	19492 (13710-25315)	3.14 (2.21-4.08)	12597 (8834-16490)	1.91 (1.34-2.51)	-1.8 (-2.01--1.59)
5-9 years	51679 (35775-68093)	8.86 (6.13-11.67)	38182 (27252-51159)	5.56 (3.97-7.45)	-1.47 (-1.56--1.37)
10-14 years	83594 (56287-114063)	15.61 (10.51-21.29)	70355 (47875-95312)	10.55 (7.18-14.3)	-1.4 (-1.45--1.34)
15-19 years	126963 (85615-171411)	24.44 (16.48-33)	103739 (68768-141169)	16.63 (11.02-22.62)	-1.35 (-1.41--1.29)
20-24 years	190892 (130084-262782)	38.79 (26.44-53.4)	156821 (106982-219080)	26.26 (17.92-36.69)	-1.39 (-1.46--1.32)
25-29 years	224761 (156952-303175)	50.78 (35.46-68.5)	201453 (140388-271625)	34.24 (23.86-46.17)	-1.45 (-1.51--1.39)
30-34 years	224595 (159151-289757)	58.27 (41.29-75.18)	252012 (180669-333021)	41.69 (29.89-55.09)	-1.32 (-1.4--1.24)
35-39 years	228245 (162062-291185)	64.8 (46.01-82.67)	276180 (198017-361073)	49.24 (35.31-64.38)	-1.08 (-1.18--0.98)
40-44 years	208671 (150118-264435)	72.84 (52.4-92.3)	278844 (198091-364478)	55.74 (39.6-72.86)	-0.96 (-1.04--0.89)
45-49 years	175948 (128241-222433)	75.78 (55.23-95.8)	281600 (201563-365006)	59.47 (42.57-77.09)	-0.83 (-0.87--0.78)
50-54 years	166221 (121645-210331)	78.2 (57.23-98.95)	280233 (199974-361380)	62.98 (44.95-81.22)	-0.7 (-0.76--0.64)
55-59 years	136303 (100836-171183)	73.6 (54.45-92.43)	252076 (179891-322116)	63.7 (45.46-81.4)	-0.51 (-0.55--0.47)
60-64 years	112706 (85046-142605)	70.17 (52.95-88.79)	205971 (150051-264136)	64.36 (46.88-82.53)	-0.31 (-0.36--0.26)
65-69 years	86711 (63446-109633)	70.15 (51.33-88.69)	184440 (133474-235712)	66.86 (48.39-85.45)	-0.13 (-0.16--0.11)
70-74 years	54562 (40124-69486)	64.45 (47.39-82.08)	142008 (104595-182211)	68.99 (50.81-88.52)	0.14 (0.11-0.18)
75-79 years	36937 (25638-47994)	60.01 (41.65-77.97)	86912 (60090-113426)	65.9 (45.56-86)	0.4 (0.34-0.46)
80-84 years	17626 (12039-24365)	49.82 (34.03-68.87)	52696 (36438-72131)	60.17 (41.6-82.36)	0.71 (0.64-0.78)
85-89 years	5331 (3421-7593)	35.28 (22.64-50.25)	22083 (14100-31211)	48.3 (30.84-68.26)	1.15 (1.04-1.25)
90-94 years	1027 (580-1587)	23.97 (13.53-37.05)	6407 (3763-9981)	35.81 (21.03-55.8)	1.47 (1.35-1.58)
95+ years	153 (88-247)	14.99 (8.64-24.27)	1311 (752-2142)	24.06 (13.79-39.29)	1.51 (1.35-1.68)
SDI region
High-middle SDI	553813 (405140-706076)	51.06 (37.41-65.07)	626781 (449077-810210)	38.99 (27.82-50.54)	-0.97 (-1.03--0.9)
High SDI	687555 (495053-881619)	70.62 (50.84-90.7)	748007 (539560-960993)	53.03 (37.82-68.37)	-1.01 (-1.04--0.97)
Low-middle SDI	263769 (186525-344771)	26.67 (19.08-34.12)	450684 (323928-582780)	24.68 (17.8-31.91)	-0.35 (-0.44--0.27)
Low SDI	114616 (72735-189213)	26.44 (17.25-41.23)	265014 (171368-421315)	28.84 (18.87-44.87)	0.12 (-0.02-0.26)
Middle SDI	530385 (376475-677091)	33.47 (24.01-42.72)	812670 (580634-1065285)	30.11 (21.47-39.47)	-0.45 (-0.52--0.37)
GBD super region
African Union	135039 (92325-187436)	25.63 (18.15-33.99)	266771 (187107-382450)	23.47 (16.53-33.59)	-0.38 (-0.51--0.26)
Association of Southeast Asian Nations	114249 (77967-163973)	28.25 (19.65-39.14)	170945 (121901-225781)	23.77 (17-31.42)	-0.55 (-0.61--0.49)
Central Europe, Eastern Europe, and Central Asia	281226 (205628-356687)	63.42 (46.25-80.43)	237632 (169121-303721)	48.17 (34.12-61.85)	-0.93 (-1.05--0.81)
Commonwealth	360918 (257484-451870)	28.7 (20.58-35.55)	648026 (471728-830812)	26.07 (19.02-33.47)	-0.43 (-0.52--0.34)
European Union	379536 (274799-489579)	79.63 (57.38-103.17)	354624 (252069-461070)	62.29 (43.76-81.94)	-0.83 (-0.9--0.76)
Four World Regions	2149020 (1536848-2728729)	43.81 (31.46-55.4)	2901769 (2067400-3758764)	34.72 (24.77-44.95)	-0.84 (-0.88--0.8)
G20	1634176 (1184709-2071913)	45.99 (33.46-58.31)	2025382 (1467724-2578480)	35.27 (25.47-44.97)	-0.97 (-1.01--0.92)
Gulf Cooperation Council	9167 (6592-11706)	50.82 (36.91-64.52)	38196 (26503-49925)	53.2 (37.47-69.16)	0.11 (0.09-0.14)
Health System Grouping Levels	2150138 (1537625-2730165)	43.79 (31.45-55.38)	2903156 (2068315-3760530)	34.72 (24.76-44.94)	-0.84 (-0.88--0.8)
High-income	774257 (557408-997549)	76.52 (55.04-98.54)	804438 (581439-1035355)	57.71 (41.23-74.86)	-0.99 (-1.03--0.95)
Latin America and Caribbean	162581 (116222-205957)	46.92 (33.37-59.19)	240204 (169301-312936)	37.94 (26.74-49.4)	-0.51 (-0.63--0.39)
League of Arab States	87629 (57613-131071)	45.31 (30.78-64.5)	206511 (133158-328490)	47.24 (30.63-74.37)	0.16 (0.06-0.26)
Nordic Region	21023 (15156-27559)	78.24 (55.94-102.35)	21304 (15214-27921)	61.82 (43.68-81.74)	-0.76 (-0.98--0.54)
North Africa and Middle East	148122 (93646-230016)	49.35 (32.68-72.88)	295290 (188889-467159)	47.24 (30.27-74.41)	-0.22 (-0.29--0.15)
OECD Countries	864194 (623835-1109606)	71.93 (51.88-92.45)	903157 (653186-1160890)	52.55 (37.58-67.74)	-1.03 (-1.08--0.98)
Organization of Islamic Cooperation	282122 (190975-405050)	31.29 (21.7-42.99)	547390 (377324-795121)	29.6 (20.55-42.35)	-0.25 (-0.28--0.22)
Sahel Region	29263 (18881-45219)	23.8 (16.11-35.04)	71990 (49354-106824)	24.02 (16.5-35.61)	0.03 (-0.04-0.11)
South Asia	216008 (154555-269071)	23.52 (17.06-29.1)	435161 (316813-560991)	24.04 (17.61-30.73)	-0.08 (-0.18-0.03)
Southeast Asia, East Asia, and Oceania	473646 (335683-599746)	29.39 (21.1-36.68)	698114 (497592-896538)	26.82 (19.07-34.74)	-0.54 (-0.7--0.38)
Sub-Saharan Africa	96577 (65091-143533)	23.22 (15.87-32.34)	195082 (134468-286237)	21.42 (14.65-31.51)	-0.4 (-0.55--0.26)
WHO region	2143102 (1532274-2721173)	43.87 (31.5-55.47)	2896061 (2063482-3751063)	34.79 (24.81-45.03)	-0.84 (-0.88--0.8)
World Bank Regions	2149219 (1536966-2728978)	43.79 (31.45-55.38)	2901999 (2067575-3758994)	34.72 (24.76-44.94)	-0.84 (-0.88--0.8)
Country
Afghanistan	19258 (4393-60648)	231.48 (54.03-705.76)	34980 (15109-73751)	140.49 (61.37-299.21)	-1.96 (-2.12--1.79)
Albania	1879 (1362-2403)	62.7 (45.52-79.7)	1693 (1172-2204)	54.59 (37.65-71.22)	-0.68 (-0.87--0.49)
Algeria	8033 (5622-10191)	41.19 (29-52.12)	14483 (10075-18851)	32.56 (22.79-42.4)	-0.79 (-0.89--0.69)
American Samoa	8 (6-10)	20.21 (14.5-25.65)	11 (8-16)	22.42 (15.04-31.09)	0.76 (0.52-1)
Andorra	54 (38-71)	87.47 (61.13-115.16)	98 (70-127)	83.02 (58.59-108.73)	-0.2 (-0.3--0.1)
Angola	4914 (2289-10257)	49.56 (24.48-100.61)	6918 (4075-12040)	30.52 (17.36-54.85)	-1.74 (-2.15--1.34)
Antigua and Barbuda	13 (9-17)	22.76 (16.24-29.75)	25 (18-33)	24.61 (17.27-32.35)	0.22 (-0.01-0.46)
Argentina	20577 (14804-25915)	63.68 (45.77-80.25)	30071 (21347-38843)	60.79 (43.19-78.94)	-0.1 (-0.27-0.08)
Armenia	2601 (1589-4652)	77.25 (47.16-137.09)	1649 (1009-2624)	50.78 (30.76-80.58)	-2.07 (-2.37--1.77)
Australia	17355 (12307-22683)	95.75 (67.96-125.61)	24957 (17735-32575)	81.37 (57.61-106.83)	-0.47 (-0.56--0.37)
Austria	8618 (6176-11210)	96.76 (68.91-125.46)	8105 (5681-10600)	70.79 (48.93-93.31)	-0.95 (-1.03--0.88)
Azerbaijan	2455 (1755-3157)	35.91 (26.02-45.95)	3695 (2451-5025)	31.77 (20.82-43.5)	-0.94 (-1.13--0.75)
Bahamas	55 (39-70)	22.7 (16.14-29.19)	115 (79-154)	26.93 (18.4-36.23)	0.56 (0.44-0.67)
Bahrain	131 (92-169)	26.85 (19.3-34.7)	462 (313-615)	25.6 (17.45-33.66)	-0.6 (-0.81--0.39)
Bangladesh	12859 (8543-17369)	14.07 (9.51-18.54)	29754 (20072-41328)	17.97 (12.11-24.97)	-0.11 (-0.37-0.14)
Barbados	51 (36-66)	19.78 (13.81-25.69)	72 (52-93)	20.1 (14.29-26.38)	-0.03 (-0.18-0.13)
Belarus	6502 (4703-8363)	57.66 (41.62-74.27)	5681 (4004-7463)	49.48 (34.2-65.68)	-0.47 (-0.65--0.28)
Belgium	10472 (7436-13733)	91.11 (64.03-119.02)	11076 (7794-14570)	75.18 (52.97-100.13)	-0.47 (-0.8--0.13)
Belize	37 (27-47)	25.81 (18.64-32.62)	127 (91-166)	30.59 (21.85-39.6)	0.29 (0.13-0.44)
Benin	535 (379-686)	14.85 (10.39-18.54)	1628 (1150-2154)	15.88 (11.32-20.6)	0.17 (0.12-0.22)
Bermuda	14 (10-18)	20.71 (14.94-27.22)	17 (12-22)	20.96 (14.39-27.44)	-0.15 (-0.27--0.02)
Bhutan	75 (52-98)	15.32 (10.95-19.54)	159 (110-209)	20.9 (14.51-27.18)	0.98 (0.76-1.21)
Bolivia (Plurinational State of)	1336 (961-1698)	25.3 (18.27-31.57)	2683 (1882-3425)	23.5 (16.54-29.82)	-0.3 (-0.36--0.23)
Bosnia and Herzegovina	2797 (2026-3709)	58.57 (42.47-77.53)	2915 (1820-4774)	71.51 (45.31-114.79)	-0.07 (-0.61-0.48)
Botswana	154 (109-197)	14.76 (10.59-18.66)	435 (307-564)	17.47 (12.44-22.55)	1.36 (0.99-1.74)
Brazil	62194 (45352-79129)	46.58 (34.23-58.95)	99668 (72208-129463)	40.72 (29.45-52.99)	-0.57 (-0.67--0.46)
Brunei Darussalam	202 (144-262)	87.83 (63.88-112.7)	314 (227-397)	62.7 (45.83-79.55)	-1.16 (-1.21--1.1)
Bulgaria	6249 (4397-8020)	64.92 (45.74-83.54)	4235 (3002-5441)	52.73 (37.09-67.75)	-0.59 (-0.64--0.54)
Burkina Faso	1007 (728-1313)	13.88 (10.23-17.72)	3186 (2162-4201)	17.79 (12.37-22.9)	0.9 (0.76-1.04)
Burundi	507 (354-665)	11.19 (8.05-14.51)	9481 (4019-20557)	91.44 (38.3-201.55)	6.69 (4.37-9.07)
Cabo Verde	54 (38-69)	20.18 (14.41-25.85)	112 (78-142)	19.65 (13.69-24.73)	0.05 (-0.02-0.12)
Cambodia	7725 (2484-20942)	79.37 (28.37-208.97)	5965 (3552-10428)	37.22 (22.11-66.21)	-2.53 (-2.63--2.43)
Cameroon	1182 (848-1537)	14.7 (10.68-18.87)	4393 (3035-5937)	16.54 (11.81-21.69)	0.26 (0.04-0.47)
Canada	18242 (12902-23718)	59.78 (42.31-78.15)	22348 (16017-29032)	44.16 (31.37-57.47)	-0.89 (-0.93--0.85)
Central African Republic	308 (219-390)	13.42 (9.66-16.97)	1505 (896-2640)	28.65 (17.77-48.87)	3.06 (2.57-3.54)
Chad	1598 (824-3043)	30.49 (16.63-56.62)	2863 (1836-4315)	23.82 (15.27-36.73)	-0.83 (-0.94--0.73)
Chile	8332 (5887-10691)	65.9 (46.68-84.51)	14849 (10324-18955)	68.81 (47.31-87.94)	0.22 (0.08-0.35)
China	342208 (243084-432987)	29.84 (21.47-37.58)	499615 (357658-648198)	27.65 (19.59-35.92)	-0.63 (-0.88--0.37)
Colombia	15930 (11267-20763)	54.6 (38.91-69.96)	21756 (14883-28963)	40.88 (27.93-54.22)	-1.02 (-1.1--0.94)
Comoros	56 (39-71)	15.39 (10.66-19.64)	123 (88-162)	17.62 (12.57-23.01)	0.26 (0.16-0.36)
Congo	268 (189-343)	13.63 (9.76-17.27)	1318 (783-2227)	26.18 (15.76-43.81)	2.31 (0.96-3.67)
Cook Islands	3 (2-5)	20.53 (14.62-26.31)	4 (3-6)	20.9 (14.15-28.95)	0.02 (-0.21-0.26)
Costa Rica	855 (595-1112)	32.86 (23.31-42.57)	1568 (1101-2035)	30.06 (21.04-39.02)	-0.23 (-0.3--0.16)
Croatia	3189 (2267-4126)	58.3 (41.29-75.6)	3090 (2195-4092)	56.78 (39.83-76)	-0.42 (-0.68--0.16)
Cuba	3253 (2255-4227)	29.3 (20.48-38.13)	3992 (2734-5286)	27.79 (18.87-36.67)	-0.23 (-0.3--0.15)
Cyprus	723 (520-948)	88.26 (63.52-115.67)	1208 (856-1601)	72.25 (50.82-96.82)	-0.67 (-0.8--0.54)
Czechia	7517 (5459-9510)	65.98 (47.14-84.27)	7255 (5114-9410)	54.52 (38.07-71.36)	-0.53 (-0.72--0.35)
Côte d'Ivoire	1384 (930-1822)	14.88 (10.49-19.26)	3966 (2678-5195)	17.38 (11.86-22.57)	0.85 (0.67-1.03)
Democratic People's Republic of Korea	4622 (3257-5827)	22.6 (15.99-28.54)	6062 (4331-7648)	19.12 (13.7-24.25)	-0.06 (-0.24-0.12)
Democratic Republic of the Congo	4420 (3109-5657)	14.55 (10.35-18.38)	16626 (10556-26075)	22.5 (14.72-35.16)	1.42 (0.95-1.88)
Denmark	4204 (2975-5515)	70.27 (49.7-92.26)	4058 (2821-5399)	57.43 (39.87-77.48)	-0.62 (-0.75--0.5)
Djibouti	56 (38-74)	16.31 (11.32-21.13)	211 (150-278)	17.76 (12.65-23.28)	-0.28 (-0.49--0.06)
Dominica	13 (9-17)	20.4 (14.52-26.26)	18 (12-24)	24.84 (16.91-33.06)	0.57 (0.47-0.68)
Dominican Republic	1351 (977-1732)	22.71 (16.53-28.57)	2879 (1997-3692)	25.74 (17.93-32.91)	0.46 (0.31-0.61)
Ecuador	2846 (1978-3723)	34.19 (24.21-44.34)	5775 (4087-7580)	32.19 (22.8-42.13)	-0.23 (-0.4--0.06)
Egypt	14121 (9839-18328)	29.8 (20.9-38.41)	24198 (17111-31747)	25.03 (17.65-32.74)	-0.56 (-0.6--0.52)
El Salvador	6907 (3202-14072)	131.78 (64.74-258.86)	3748 (2377-5789)	60.19 (37.72-93.84)	-2.64 (-2.7--2.58)
Equatorial Guinea	47 (33-60)	13.71 (9.67-17.23)	155 (104-204)	12.25 (8.48-15.54)	-0.33 (-0.36--0.29)
Eritrea	6836 (2460-15658)	194.02 (72.01-440.43)	3039 (1426-6317)	59.85 (27.3-125.63)	-4 (-4.23--3.77)
Estonia	1172 (838-1477)	68.18 (48.42-86.22)	701 (505-909)	43.52 (30.71-56.41)	-1.55 (-1.65--1.44)
Eswatini	132 (96-167)	22.24 (16.32-27.87)	188 (127-242)	17.18 (11.72-21.98)	-0.99 (-1.6--0.37)
Ethiopia	11347 (7197-18159)	25.18 (16.72-38.24)	19635 (12703-32838)	23.47 (15.18-39.57)	-0.52 (-0.78--0.26)
Fiji	104 (74-138)	15.2 (10.84-19.8)	141 (99-184)	15.12 (10.57-19.61)	-0.07 (-0.15-0.02)
Finland	5424 (3859-7139)	94.33 (66.75-124.31)	5810 (4182-7648)	81.86 (57.9-108.3)	-0.53 (-0.96--0.09)
France	60632 (43682-78839)	93.65 (67.15-122.24)	60843 (43484-78898)	73.02 (51.79-96.23)	-0.73 (-0.81--0.66)
Gabon	130 (91-166)	15.98 (11.29-20.09)	241 (169-311)	14.89 (10.64-19.08)	-0.14 (-0.22--0.06)
Gambia	136 (84-210)	16.73 (10.9-24.52)	241 (168-326)	12.82 (9.13-16.68)	-0.95 (-1--0.9)
Georgia	2551 (1835-3294)	44.26 (31.89-56.8)	1987 (1424-2555)	49.15 (35.06-63.19)	0.39 (0.27-0.51)
Germany	71491 (50980-93557)	76.17 (53.73-99.91)	66465 (46809-88400)	61.13 (41.63-82.18)	-0.79 (-0.85--0.74)
Ghana	1530 (1028-1979)	12.98 (8.83-16.51)	4021 (2793-5160)	13.63 (9.65-17.23)	0.12 (0.08-0.17)
Greece	10813 (7576-13981)	90.87 (63.34-117.78)	8471 (5977-11057)	65.83 (46.31-87.25)	-1.08 (-1.2--0.96)
Greenland	36 (26-46)	64.48 (47.12-80.82)	35 (26-45)	53.05 (38.39-67.14)	-0.74 (-0.81--0.67)
Grenada	28 (17-47)	35.77 (22.26-57.27)	31 (21-43)	26.86 (18.34-36.64)	-0.91 (-1.02--0.8)
Guam	25 (17-33)	19.56 (13.68-25.23)	30 (21-39)	17.14 (12.09-22.85)	-0.38 (-0.42--0.34)
Guatemala	5138 (2871-9172)	72.17 (42.65-124.79)	6489 (4360-9091)	45.77 (31.24-64.81)	-1.55 (-1.58--1.52)
Guinea	710 (505-913)	14.76 (10.49-18.61)	1812 (1289-2353)	17.17 (12.55-22.06)	0.55 (0.46-0.65)
Guinea-Bissau	128 (91-161)	16.15 (11.64-20.13)	288 (204-380)	17.38 (12.53-22.81)	0.27 (-0.01-0.56)
Guyana	157 (111-201)	22.75 (15.99-28.94)	207 (147-261)	26.97 (19.12-34.02)	0.5 (0.4-0.6)
Haiti	1227 (906-1549)	22.28 (16.33-27.82)	8231 (4090-17718)	64.34 (32.54-136.54)	5.12 (3.62-6.63)
Honduras	1293 (929-1629)	35.87 (26.16-44.77)	3547 (2479-4712)	37.85 (26.59-49.78)	0.12 (-0.12-0.36)
Hungary	7055 (5189-9198)	59.85 (43.68-78.15)	5612 (3978-7421)	46.81 (32.79-61.96)	-0.87 (-0.99--0.75)
Iceland	206 (143-272)	78.72 (54.78-103.69)	264 (190-348)	64.21 (46-84.68)	-0.64 (-0.73--0.54)
India	185557 (133118-229951)	25.45 (18.44-31.37)	348840 (254490-442034)	24.72 (18.1-31.32)	-0.24 (-0.35--0.13)
Indonesia	40715 (27835-56792)	24.22 (16.86-32.78)	57067 (40457-75788)	19.2 (13.66-25.46)	-0.76 (-0.91--0.61)
Iran (Islamic Republic of)	30388 (19914-46779)	63.44 (42.6-94.31)	37363 (26321-49823)	39.63 (27.96-52.95)	-1.66 (-1.8--1.52)
Iraq	24629 (11186-52604)	146.38 (70.3-302.47)	41105 (20774-82999)	106.85 (54.05-215.33)	-0.77 (-0.92--0.62)
Ireland	2587 (1846-3434)	71.42 (51.03-94.59)	3553 (2461-4718)	61.54 (41.8-83.14)	-0.45 (-0.63--0.27)
Israel	3198 (2268-4211)	67.14 (47.9-88.04)	6427 (4417-8464)	65.35 (44.78-86.58)	0.05 (-0.1-0.2)
Italy	64702 (46411-84476)	96.6 (68.81-126.63)	58929 (42351-77685)	74.93 (53.01-99.84)	-0.97 (-1.04--0.89)
Jamaica	498 (359-636)	24.04 (17.25-30.53)	703 (504-907)	23.18 (16.57-29.88)	-0.3 (-0.47--0.13)
Japan	98963 (71068-127832)	66.73 (47.72-86.3)	80336 (57707-104238)	45.7 (32.47-59.49)	-1.33 (-1.45--1.21)
Jordan	771 (533-1000)	27.79 (19.73-35.54)	2735 (1861-3615)	23.16 (15.93-30.32)	-0.58 (-0.64--0.53)
Kazakhstan	7702 (5339-9943)	48.34 (33.77-62.07)	7671 (5583-9855)	38.76 (28.23-49.91)	-0.49 (-0.57--0.41)
Kenya	2602 (1856-3245)	15.69 (11.41-19.46)	7029 (5030-8904)	16.69 (12.12-21.1)	0.59 (0.4-0.78)
Kiribati	10 (7-13)	15.72 (11.24-19.88)	14 (10-18)	12.51 (8.78-16.09)	-0.61 (-0.69--0.52)
Kuwait	568 (397-749)	35.54 (25.14-46.69)	1977 (1337-2900)	34.9 (23.96-49.55)	-0.8 (-1.07--0.53)
Kyrgyzstan	1704 (1235-2202)	43.63 (31.92-55.87)	1917 (1336-2480)	29.19 (20.32-37.42)	-1.23 (-1.31--1.14)
Lao People's Democratic Republic	750 (551-957)	22.23 (16.4-27.79)	1360 (970-1757)	19.48 (14.02-25.01)	-0.56 (-0.63--0.48)
Latvia	2150 (1561-2772)	72.89 (52.68-93.91)	1010 (705-1296)	43.98 (30.43-57.7)	-1.82 (-1.99--1.65)
Lebanon	4021 (1650-9631)	136.14 (57.27-323.08)	3430 (1703-7054)	59.01 (28.47-123.48)	-2.75 (-2.85--2.66)
Lesotho	227 (163-290)	18.55 (13.49-23.7)	346 (241-444)	18.9 (13.37-23.99)	0.06 (-0.23-0.36)
Liberia	390 (243-634)	17.67 (11.56-27.3)	1574 (816-2955)	34.82 (18.12-66.08)	0.91 (-0.07-1.9)
Libya	1338 (925-1829)	40.01 (28.29-51.92)	4491 (2981-7087)	60.3 (40.04-93.88)	1.69 (1.37-2.01)
Lithuania	2622 (1924-3345)	65.73 (47.95-84.01)	1580 (1135-2047)	45.41 (32.93-58.56)	-1.24 (-1.43--1.05)
Luxembourg	424 (303-547)	94.92 (67.98-122.84)	590 (420-780)	73.37 (52.05-97.11)	-0.85 (-0.92--0.77)
Madagascar	1169 (817-1526)	12.16 (8.68-15.47)	2806 (1961-3657)	11.71 (8.26-15.02)	-0.19 (-0.25--0.12)
Malawi	847 (584-1104)	10.5 (7.47-13.37)	1810 (1289-2347)	11.25 (8.27-14.42)	0.74 (0.47-1.01)
Malaysia	2888 (2046-3674)	19.44 (13.88-24.57)	6049 (4303-7788)	18.13 (12.94-23.21)	-0.29 (-0.33--0.25)
Maldives	32 (22-41)	19.45 (13.59-25.04)	127 (87-172)	21.86 (15.1-29.71)	0.61 (0.44-0.78)
Mali	1135 (796-1418)	16.96 (11.95-21.05)	4906 (3221-7589)	27.92 (18.29-43.68)	1.69 (1.15-2.22)
Malta	291 (202-384)	72.35 (50.12-95.36)	381 (265-499)	68.64 (48.1-92.04)	-0.03 (-0.25-0.18)
Marshall Islands	6 (5-8)	19.71 (14.18-24.9)	10 (7-13)	17.9 (12.35-23.16)	-0.32 (-0.35--0.29)
Mauritania	270 (190-350)	16.98 (11.91-21.68)	551 (386-708)	16.18 (11.49-20.64)	-0.17 (-0.26--0.09)
Mauritius	173 (122-227)	16.19 (11.5-21.19)	252 (173-328)	16.38 (11.23-21.13)	0.26 (0.17-0.35)
Mexico	37173 (26974-47016)	52.68 (38.59-66.18)	46498 (33575-58489)	34.19 (24.67-42.96)	-0.39 (-0.81-0.03)
Micronesia (Federated States of)	16 (11-20)	19.42 (13.49-24.73)	21 (15-27)	20.74 (14.64-27.08)	0.31 (0.2-0.42)
Monaco	24 (17-31)	63.35 (44.64-83.41)	28 (20-37)	59.43 (41.77-78.87)	-0.14 (-0.25--0.03)
Mongolia	679 (490-864)	38.09 (27.58-47.93)	1344 (959-1721)	39.72 (28.54-51.12)	0.37 (0.3-0.44)
Montenegro	384 (265-498)	59.1 (41.03-76.52)	362 (255-477)	49.67 (34.92-65.87)	-0.6 (-0.66--0.54)
Morocco	7131 (5017-9056)	33.19 (23.42-41.96)	10275 (7213-13316)	26.56 (18.62-34.4)	-0.84 (-0.97--0.72)
Mozambique	7992 (3261-17386)	63.37 (26.93-134.67)	4468 (2857-6781)	19.78 (12.14-31.18)	-4.1 (-4.26--3.93)
Myanmar	11486 (7031-22844)	29.3 (18.14-53.96)	20194 (13159-31509)	35.21 (23.13-54.7)	0.92 (0.55-1.29)
Namibia	515 (285-962)	39.79 (23.64-69.72)	471 (339-612)	21.24 (15.29-27.4)	-2.15 (-2.39--1.9)
Nauru	2 (1-2)	20.65 (15.28-26.17)	2 (1-3)	21.24 (14.67-26.93)	0.08 (0.02-0.14)
Nepal	3303 (2313-4262)	20.8 (14.72-26.72)	9577 (6382-13784)	32.22 (21.59-46.26)	1.76 (1.47-2.05)
Netherlands	9577 (6720-12449)	56.81 (39.61-73.81)	11264 (8095-14623)	50.47 (36.02-65.69)	-0.33 (-0.56--0.1)
New Zealand	4300 (3022-5614)	119.27 (83.88-155.53)	5845 (4165-7613)	97.75 (68.63-127.88)	-0.76 (-0.91--0.61)
Nicaragua	4820 (1982-10316)	125.23 (55.12-254.36)	3535 (2023-6159)	58.32 (32.28-103.47)	-2.47 (-2.59--2.35)
Niger	987 (673-1255)	16.7 (11.45-20.91)	3358 (2315-4463)	18.74 (13.3-24.12)	0.28 (0.19-0.36)
Nigeria	12340 (8809-15253)	17.31 (12.51-21.47)	32326 (22894-41782)	17.7 (12.7-22.43)	0.12 (0.06-0.17)
Niue	0 (0-1)	19.01 (13.55-24.5)	0 (0-0)	19.15 (13.16-25.82)	0.09 (-0.07-0.25)
North Macedonia	915 (651-1177)	44.2 (31.53-56.89)	1152 (791-1516)	43.49 (29.65-57.17)	0.03 (-0.12-0.17)
Northern Mariana Islands	11 (8-15)	25.63 (18.46-33.1)	14 (10-18)	24.5 (17.66-32.34)	-0.15 (-0.2--0.11)
Norway	3885 (2768-5042)	80.41 (56.75-104.76)	3899 (2762-5148)	57.66 (40.14-77.1)	-1.04 (-1.17--0.91)
Oman	821 (595-1063)	50.91 (36.67-65.61)	1921 (1316-2531)	38.37 (26.72-49.86)	-1.02 (-1.11--0.93)
Pakistan	14215 (10279-18205)	16.43 (11.89-20.89)	46830 (31945-69781)	21.35 (14.85-30.64)	1.22 (1.05-1.39)
Palau	4 (3-5)	25.8 (18.78-32.78)	6 (4-8)	28.57 (19.85-37.02)	0.28 (0.24-0.33)
Palestine	1830 (875-3587)	98 (49.31-185.46)	4493 (2153-9196)	101.62 (48.81-209.37)	0.84 (0.49-1.19)
Panama	815 (554-1191)	37.4 (25.63-51.78)	1365 (947-1793)	31.12 (21.61-40.8)	-0.58 (-0.64--0.52)
Papua New Guinea	611 (431-789)	18.37 (13.01-23.72)	2372 (1648-3121)	26.42 (18.65-34.3)	1.16 (0.99-1.33)
Paraguay	1145 (803-1535)	34.93 (24.64-46.47)	2209 (1561-2816)	31.24 (22.24-39.9)	-0.38 (-0.48--0.28)
Peru	6774 (4315-10177)	33.69 (22.1-48.15)	10592 (7346-14338)	28.75 (20.07-38.96)	-0.65 (-0.76--0.55)
Philippines	19443 (13091-28825)	35.64 (24.8-50.23)	28470 (19797-39593)	25.96 (18.14-35.81)	-1.16 (-1.21--1.12)
Poland	23978 (17317-30545)	58.96 (42.58-75.16)	22965 (16405-29825)	47.22 (33.64-61.17)	-0.77 (-0.87--0.68)
Portugal	11336 (8054-14395)	101.74 (72.3-129.46)	7471 (5310-9739)	53 (37.22-70.11)	-2.38 (-2.47--2.28)
Puerto Rico	1029 (725-1290)	28.34 (19.92-35.54)	1291 (913-1685)	31.05 (21.83-41.6)	0.38 (0.29-0.47)
Qatar	198 (138-259)	43.21 (31.02-54.77)	1368 (941-1857)	38.04 (26.07-50.34)	-0.27 (-0.43--0.1)
Republic of Korea	46560 (34074-58962)	104.86 (77.06-132.63)	45642 (32728-59364)	63.21 (45.3-82.5)	-1.95 (-2.05--1.85)
Republic of Moldova	2629 (1931-3369)	57.5 (42.28-73.68)	1656 (1169-2127)	37.54 (26.28-48.25)	-1.48 (-1.56--1.39)
Romania	17722 (12560-23093)	71.09 (50.06-93.33)	11722 (8423-15294)	51.22 (36.62-67.46)	-1.08 (-1.13--1.04)
Russian Federation	116132 (84327-146735)	70.49 (51.26-89.21)	90434 (64684-116289)	51.55 (36.77-66.78)	-0.99 (-1.19--0.79)
Rwanda	923 (633-1222)	15.43 (10.9-20.04)	8963 (3738-20461)	81.26 (34.18-184.36)	2.12 (-0.58-4.9)
Saint Kitts and Nevis	9 (6-11)	23.58 (16.77-30.13)	19 (13-24)	27.16 (18.37-35.38)	0.7 (0.49-0.92)
Saint Lucia	25 (19-32)	21.99 (16.03-27.94)	51 (36-66)	24.27 (17.08-31.24)	0.35 (0.22-0.48)
Saint Vincent and the Grenadines	21 (15-27)	22.76 (16.36-28.95)	31 (22-41)	24.8 (17.56-32.18)	0.3 (0.16-0.43)
Samoa	25 (18-33)	19.28 (13.81-25.06)	45 (29-67)	23.75 (15.75-34.37)	0.99 (0.74-1.24)
San Marino	20 (14-26)	71.68 (49.78-94.02)	27 (19-36)	65.01 (45.03-86.16)	-0.27 (-0.37--0.18)
Sao Tome and Principe	17 (12-23)	18.3 (13-23.22)	40 (28-51)	21.35 (15.5-27.29)	0.49 (0.4-0.57)
Saudi Arabia	6697 (4846-8547)	54.92 (39.91-69.41)	26836 (18561-35300)	62.98 (44.56-81.45)	0.51 (0.45-0.57)
Senegal	713 (503-940)	12.12 (8.63-15.7)	1764 (1225-2350)	13.64 (9.61-18.22)	0.39 (0.28-0.49)
Serbia	5580 (4018-7188)	52.93 (38.17-67.87)	5327 (3676-7116)	50.07 (34.49-66.81)	-0.13 (-0.34-0.09)
Seychelles	14 (10-18)	21.28 (15.47-27.17)	23 (16-29)	18.69 (13.27-24.33)	-0.36 (-0.41--0.32)
Sierra Leone	434 (320-565)	12.56 (9.23-16)	1968 (1135-3339)	27.96 (16.19-49.51)	1.78 (0.71-2.87)
Singapore	2071 (1460-2667)	63.15 (44.87-81.05)	3943 (2704-5176)	53.33 (36.58-70.28)	-0.56 (-0.64--0.47)
Slovakia	3526 (2572-4515)	63.31 (46.16-81.39)	3796 (2677-4995)	55.32 (38.41-73.08)	-0.46 (-0.5--0.42)
Slovenia	1699 (1216-2171)	77.1 (55.09-98.52)	1766 (1238-2327)	64.72 (44.85-85.98)	-0.22 (-0.47-0.02)
Solomon Islands	58 (42-75)	22.83 (16.83-29.02)	142 (99-185)	24.41 (17.43-31.58)	0.19 (0.14-0.23)
Somalia	1726 (800-5604)	24.14 (12.29-71.94)	6156 (3572-10717)	34.23 (20.26-61.07)	0.43 (0.23-0.63)
South Africa	12754 (9222-16434)	40.4 (29.28-50.98)	12282 (8854-15228)	20.39 (14.7-25.24)	-2.42 (-2.72--2.12)
South Sudan	1370 (745-2520)	24.79 (14.86-43.05)	2854 (1523-5255)	35.22 (19.05-65.16)	1.39 (1.05-1.73)
Spain	34098 (24142-45021)	79.33 (55.89-104.71)	35428 (24803-46178)	60.34 (41.17-79.67)	-0.93 (-1.06--0.79)
Sri Lanka	6812 (4277-10827)	39.88 (25.82-60.98)	15607 (8658-28634)	64.73 (35.58-119.48)	1.46 (1.12-1.8)
Sudan	5291 (3484-8098)	31.23 (21.34-45.24)	14303 (9193-22756)	39.02 (25.21-62.33)	0.81 (0.55-1.07)
Suriname	105 (63-205)	27.97 (17.63-49.64)	147 (99-204)	23.59 (16.16-32.42)	-0.48 (-0.54--0.43)
Sweden	7266 (5196-9516)	72.46 (51.64-94.94)	7238 (5097-9525)	55.77 (38.81-73.91)	-0.83 (-0.98--0.68)
Switzerland	8317 (5968-10931)	102.58 (73.73-135.59)	8615 (6164-11202)	75.14 (53.02-99.12)	-1.26 (-1.45--1.08)
Syrian Arab Republic	3186 (1988-5468)	31.34 (19.8-50.81)	19381 (8220-43099)	153.02 (63.8-349.06)	5.37 (3.88-6.87)
Taiwan (Province of China)	5882 (4147-7634)	29.32 (20.78-37.7)	5673 (3960-7551)	17.58 (12.18-23.51)	-2.02 (-2.17--1.88)
Tajikistan	1607 (1139-2054)	38.1 (27.23-48.43)	3879 (2488-6157)	42.22 (26.74-67.93)	-0.7 (-1.3--0.09)
Thailand	17606 (12400-22228)	32.71 (23.35-40.79)	23035 (16508-30059)	26.83 (19.03-35)	-0.68 (-0.71--0.64)
Timor-Leste	772 (319-1683)	95.95 (41.56-206.59)	804 (365-1723)	78.96 (34.82-171.37)	-0.72 (-1.28--0.15)
Togo	421 (294-558)	15.37 (10.91-19.56)	1122 (822-1470)	15.89 (11.7-20.59)	0.13 (0.01-0.24)
Tokelau	0 (0-0)	17.25 (12.37-22.36)	0 (0-0)	16.17 (11.12-20.89)	-0.22 (-0.3--0.15)
Tonga	13 (9-16)	16.52 (11.54-21.23)	12 (8-16)	12.82 (8.88-16.6)	-0.75 (-0.86--0.63)
Trinidad and Tobago	256 (183-329)	22.7 (16.2-29.11)	442 (319-571)	27.97 (20.47-36.29)	0.94 (0.75-1.12)
Tunisia	2396 (1700-3097)	33.59 (23.87-43.23)	3736 (2626-4933)	28.19 (19.84-37.29)	-0.56 (-0.61--0.52)
Turkey	12873 (9275-16574)	24.99 (18.02-31.75)	23201 (15947-30713)	24.97 (17.19-33.09)	-0.05 (-0.14-0.04)
Turkmenistan	1083 (778-1403)	34.17 (24.51-44.08)	1393 (965-1851)	26.65 (18.49-35.39)	-0.81 (-0.92--0.7)
Tuvalu	2 (1-2)	19.61 (13.8-25.03)	2 (2-3)	20.41 (14.69-26.1)	-0.04 (-0.15-0.07)
Uganda	7473 (3157-16034)	45.21 (20.3-93.35)	6536 (4331-9753)	21.53 (14.22-33)	-2.37 (-2.44--2.29)
Ukraine	39740 (28762-50830)	68.18 (49.48-88)	30554 (22027-39194)	57.39 (41.3-74.11)	-0.72 (-0.93--0.51)
United Arab Emirates	752 (533-984)	41.81 (30.09-54.22)	5632 (3952-7430)	40.98 (29.2-52.67)	-0.05 (-0.08--0.02)
United Kingdom	40487 (28548-52466)	63.3 (44.46-82.24)	42329 (29749-55423)	50.75 (35.35-67.01)	-0.69 (-0.84--0.53)
United Republic of Tanzania	2787 (1938-3639)	13.68 (9.69-17.69)	7095 (5144-9278)	14.87 (10.94-19.24)	0.67 (0.44-0.9)
United States of America	196154 (138432-253971)	70.69 (50.03-91.55)	220634 (158234-280882)	51.74 (36.86-65.98)	-1.14 (-1.29--0.98)
United States Virgin Islands	30 (21-39)	28.09 (19.84-36.26)	24 (17-31)	22.88 (16.44-29.1)	-1.01 (-1.24--0.78)
Uruguay	2314 (1665-2959)	71.79 (51.62-92.06)	2569 (1833-3302)	66.31 (47.44-85.66)	-0.33 (-0.36--0.29)
Uzbekistan	6067 (4244-7806)	34.77 (24.54-44.48)	9528 (6509-12168)	27.04 (18.46-34.66)	-0.74 (-0.81--0.67)
Vanuatu	20 (14-28)	16.25 (10.92-21.84)	45 (32-60)	16.07 (11.64-21.81)	0.01 (-0.1-0.11)
Venezuela (Bolivarian Republic of)	6894 (4954-8913)	41.85 (29.67-53.33)	11701 (8147-15107)	40.86 (28.29-52.54)	-0.04 (-0.19-0.11)
Viet Nam	11363 (8236-14397)	20.72 (15.28-26.32)	24549 (17792-32090)	22.61 (16.43-29.51)	0.42 (0.36-0.47)
Yemen	3609 (2426-5162)	34.97 (24.49-47.89)	18642 (10575-34013)	59.11 (35.36-105.03)	1.14 (0.74-1.55)
Zambia	797 (560-1020)	12.65 (8.95-15.78)	2272 (1584-2934)	14.57 (10.43-18.61)	1.15 (0.84-1.45)
Zimbabwe	1216 (856-1576)	15.85 (11.43-20.63)	1927 (1376-2454)	14.31 (10.15-18.27)	0.37 (-0.12-0.86)
