# Supplementary material for: Global, regional, and national burden of spinal cord lesion at neck level a systematic analysis of incidence, prevalence, YLDs with projections to 2046
Source: Front Public Health. 2025 Sep 5;13:1659091. doi: 10.3389/fpubh.2025.1659091 (PMC12446318; doi:10.3389/fpubh.2025.1659091)
Supplement: Supplementary file 4 [file Data_Sheet_4.CSV]

year	sex	Age-standardized incidence rate	Numer of incidence cases	Age-standardized prevalence rate	Numer of prevalence cases	Age-standardized DALYs rate	Numer of DALYs cases
2022	Female	2.54	108717	60.65	2654875	23.42	1018370
2023	Female	2.54	110690	60.68	2700061	23.4	1033763
2024	Female	2.55	112737	60.71	2745795	23.39	1049259
2025	Female	2.55	114599	60.64	2787277	23.34	1063281
2026	Female	2.54	116479	60.57	2828622	23.29	1077190
2027	Female	2.54	118357	60.5	2869636	23.25	1090929
2028	Female	2.54	120276	60.43	2910687	23.2	1104611
2029	Female	2.54	122273	60.36	2952084	23.15	1118330
2030	Female	2.53	124166	60.23	2989640	23.09	1130938
2031	Female	2.53	126063	60.1	3026586	23.02	1143277
2032	Female	2.52	127937	59.97	3062694	22.96	1155283
2033	Female	2.52	129823	59.83	3098067	22.9	1166962
2034	Female	2.51	131759	59.7	3133231	22.83	1178496
2035	Female	2.51	133552	59.52	3164424	22.76	1188915
2036	Female	2.5	135319	59.34	3194532	22.68	1198917
2037	Female	2.49	137032	59.15	3223356	22.61	1208448
2038	Female	2.49	138725	58.97	3250999	22.53	1217524
2039	Female	2.48	140436	58.79	3277911	22.46	1226291
2040	Female	2.47	142086	58.63	3304914	22.39	1235140
2041	Female	2.47	143690	58.48	3330697	22.33	1243532
2042	Female	2.46	145221	58.33	3355168	22.27	1251447
2043	Female	2.45	146722	58.17	3378462	22.2	1258916
2044	Female	2.45	148221	58.02	3400890	22.14	1266034
2045	Female	2.44	149694	57.86	3422342	22.08	1272774
2046	Female	2.43	151115	57.71	3442687	22.01	1279103
2022	Male	5.31	216656	119.24	5069902	47.05	1999029
2023	Male	5.32	219471	119.18	5140199	46.98	2023438
2024	Male	5.32	222329	119.12	5210618	46.9	2047750
2025	Male	5.31	224728	118.84	5271215	46.76	2068704
2026	Male	5.3	227100	118.57	5330929	46.61	2089240
2027	Male	5.29	229421	118.29	5389625	46.46	2109329
2028	Male	5.28	231734	118.01	5447710	46.32	2129098
2029	Male	5.27	234074	117.74	5505588	46.17	2148674
2030	Male	5.26	236306	117.32	5554797	45.99	2165594
2031	Male	5.24	238491	116.9	5602534	45.8	2181903
2032	Male	5.23	240618	116.48	5648714	45.62	2197595
2033	Male	5.22	242666	116.06	5693213	45.43	2212574
2034	Male	5.21	244713	115.63	5736901	45.25	2227159
2035	Male	5.19	246623	115.1	5772342	45.03	2239306
2036	Male	5.18	248462	114.57	5805763	44.82	2250663
2037	Male	5.17	250207	114.03	5837099	44.61	2261228
2038	Male	5.15	251887	113.5	5866035	44.39	2270840
2039	Male	5.14	253536	112.96	5893445	44.18	2279812
2040	Male	5.13	255211	112.54	5923638	44.01	2290032
2041	Male	5.12	256798	112.11	5951635	43.84	2299406
2042	Male	5.1	258276	111.69	5977452	43.67	2307960
2043	Male	5.09	259691	111.26	6000871	43.5	2315582
2044	Male	5.08	261061	110.83	6022438	43.33	2322455
2045	Male	5.07	262364	110.41	6042155	43.16	2328597
2046	Male	5.06	263581	109.98	6059952	43	2334000
