# Supplementary material for: Global, regional, and national burden of spinal cord lesion at neck level a systematic analysis of incidence, prevalence, YLDs with projections to 2046
Source: Front Public Health. 2025 Sep 5;13:1659091. doi: 10.3389/fpubh.2025.1659091 (PMC12446318; doi:10.3389/fpubh.2025.1659091)
Supplement: Supplementary file 5 [file Data_Sheet_5.CSV]

## Sheet: Table 5
year	sex	Age-standardized incidence rate	95% CI 0.975Q		Numer of incidence cases	95% CI 0.975Q		Age-standardized prevalence rate	95% CI 0.975Q		Numer of prevalence cases	95% CI 0.975Q		Age-standardized DALYs rate	95% CI 0.975Q		Numer of DALYs cases	95% CI 0.975Q
2022	Female	2.58	1.89	3.27	101817	74690	128943	63.76	62.1	65.42	2514533	2449014	2580051	24.58	23.96	25.19	969207	944989	993424
2023	Female	2.58	1.06	4.1	102897	42356	163437	64.76	61.73	67.78	2579265	2458643	2699887	24.93	23.83	26.03	992986	948993	1036979
2024	Female	2.58	0.05	5.12	103926	2000	205852	65.77	60.99	70.54	2644783	2452588	2836978	25.29	23.56	27.02	1016993	947350	1086637
2025	Female	2.58	-1.12	6.29	104888	-45404	255181	66.78	59.94	73.62	2710969	2433236	2988702	25.65	23.18	28.12	1041157	940889	1141425
2026	Female	2.58	-2.42	7.59	105793	-99207	310794	67.79	58.6	76.97	2776838	2400563	3153113	26	22.69	29.31	1065137	929622	1200653
2027	Female	2.58	-3.85	9.01	106650	-158945	372245	68.79	56.99	80.59	2842911	2355052	3330770	26.35	22.11	30.6	1089115	913746	1264484
2028	Female	2.58	-5.38	10.54	107461	-224257	439179	69.78	55.09	84.47	2908537	2296390	3520685	26.7	21.43	31.97	1112903	893213	1332593
2029	Female	2.57	-7.01	12.16	108209	-294796	511214	70.78	52.95	88.6	2974525	2225298	3723751	27.05	20.66	33.44	1136747	868274	1405221
2030	Female	2.57	-8.74	13.88	108878	-370203	587959	71.77	50.55	92.99	3040685	2141652	3939717	27.39	19.8	34.99	1160557	838884	1482230
2031	Female	2.56	-10.55	15.67	109481	-450231	669193	72.75	47.89	97.61	3106154	2044827	4167480	27.73	18.85	36.61	1184041	804835	1563246
2032	Female	2.56	-12.43	17.55	110031	-534667	754729	73.73	44.98	102.48	3171498	1934885	4408111	28.07	17.81	38.33	1207393	766171	1648615
2033	Female	2.55	-14.39	19.49	110532	-623306	844370	74.68	41.81	107.56	3235819	1811287	4660350	28.4	16.68	40.11	1230345	722748	1737943
2034	Female	2.54	-16.41	21.49	110967	-715826	937759	75.64	38.38	112.9	3300127	1674619	4925636	28.72	15.47	41.98	1253203	674771	1831635
2035	Female	2.53	-18.48	23.55	111317	-811842	1034475	76.59	34.71	118.47	3364224	1524748	5203700	29.05	14.17	43.93	1275877	622203	1929551
2036	Female	2.52	-20.61	25.66	111603	-911217	1134423	77.53	30.79	124.26	3427406	1361340	5493473	29.36	12.78	45.95	1298130	564932	2031328
2037	Female	2.51	-22.79	27.82	111838	-1013823	1237498	78.46	26.62	130.3	3490224	1184341	5796106	29.68	11.31	48.05	1320145	502968	2137323
2038	Female	2.5	-25.02	30.02	112028	-1119516	1343572	79.36	22.2	136.52	3551434	993376	6109493	29.98	9.75	50.21	1341551	436209	2246893
2039	Female	2.49	-27.28	32.27	112156	-1227899	1452211	80.26	17.53	142.99	3612195	788882	6435508	30.28	8.11	52.45	1362696	364828	2360564
2040	Female	2.48	-29.58	34.53	112201	-1338470	1562872	81.14	12.61	149.68	3672237	570848	6773625	30.57	6.38	54.76	1383472	288834	2478109
2041	Female	2.47	-31.9	36.83	112186	-1451236	1675609	82.01	7.46	156.57	3731057	339276	7122838	30.85	4.58	57.13	1403707	208235	2599179
2042	Female	2.45	-34.25	39.16	112128	-1566147	1790402	82.87	2.06	163.69	3789197	94046	7484347	31.13	2.69	59.58	1423570	123023	2724117
2043	Female	2.44	-36.64	41.51	112033	-1683128	1907195	83.69	-3.59	170.97	3845024	-164723	7854772	31.4	0.72	62.08	1442577	33240	2851914
2044	Female	2.42	-39.04	43.89	111882	-1801662	2025427	84.5	-9.46	178.47	3899857	-436799	8236512	31.66	-1.32	64.64	1461126	-60988	2983239
2045	Female	2.41	-41.45	46.27	111650	-1921088	2144389	85.29	-15.58	186.16	3953380	-721957	8628716	31.91	-3.44	67.27	1479102	-159566	3117770
2046	Female	2.39	-43.87	48.66	111368	-2041618	2264355	86.06	-21.92	194.04	4005245	-1019900	9030389	32.15	-5.64	69.95	1496383	-262385	3255151
2022	Male	5.45	5.19	5.71	216254	205944	226565	124.26	120.98	127.54	4929173	4798988	5059358	49.17	47.98	50.36	1950572	1903458	1997685
2023	Male	5.5	5.03	5.98	220485	201465	239505	125.44	119.17	131.72	5024713	4773320	5276106	49.7	47.5	51.89	1990623	1902635	2078610
2024	Male	5.56	4.81	6.3	224671	194436	254905	126.61	116.57	136.65	5119506	4713546	5525466	50.22	46.74	53.69	2030586	1890099	2171073
2025	Male	5.6	4.54	6.67	228719	185180	272257	127.77	113.36	142.18	5213863	4625887	5801839	50.74	45.77	55.7	2070479	1867914	2273044
2026	Male	5.65	4.22	7.08	232681	173913	291449	128.91	109.59	148.22	5307220	4512020	6102420	51.25	44.61	57.89	2109907	1836486	2383329
2027	Male	5.7	3.87	7.52	236597	160754	312440	130.06	105.32	154.8	5400510	4373089	6427931	51.76	43.26	60.26	2149326	1796335	2502316
2028	Male	5.74	3.48	8	240445	145750	335139	131.17	100.51	161.83	5491902	4208288	6775515	52.26	41.73	62.8	2188182	1747236	2629127
2029	Male	5.79	3.05	8.52	244170	128921	359419	132.26	95.21	169.3	5581658	4018364	7144952	52.76	40.03	65.49	2226601	1689454	2763747
2030	Male	5.82	2.59	9.05	247689	110279	385100	133.32	89.45	177.2	5670105	3804091	7536119	53.25	38.17	68.33	2264585	1623149	2906022
2031	Male	5.86	2.1	9.62	251063	89907	412219	134.37	83.23	185.51	5757199	3565949	7948450	53.72	36.14	71.31	2301920	1548301	3055540
2032	Male	5.89	1.57	10.21	254337	67861	440813	135.42	76.57	194.27	5843898	3304234	8383562	54.2	33.95	74.45	2339090	1465115	3213065
2033	Male	5.93	1.02	10.83	257491	44172	470810	136.42	69.45	203.38	5927656	3017774	8837539	54.66	31.6	77.73	2375288	1373164	3377413
2034	Male	5.95	0.43	11.48	260484	18880	502087	137.37	61.89	212.85	6008918	2707258	9310577	55.11	29.1	81.13	2410696	1272679	3548714
2035	Male	5.98	-0.18	12.14	263245	-7961	534451	138.3	53.91	222.68	6088193	2373423	9802963	55.55	26.44	84.66	2445373	1163834	3726912
2036	Male	6	-0.82	12.82	265850	-36290	567989	139.2	45.53	232.87	6165935	2016932	10314938	55.97	23.63	88.31	2479274	1046744	3911804
2037	Male	6.02	-1.48	13.53	268348	-66069	602765	140.11	36.76	243.46	6243039	1637810	10848268	56.4	20.68	92.11	2512878	921512	4104244
2038	Male	6.04	-2.17	14.25	270723	-97253	638700	140.95	27.57	254.33	6316312	1235525	11397099	56.8	17.58	96.01	2545157	787852	4302461
2039	Male	6.06	-2.88	14.99	272933	-129776	675641	141.73	18	265.47	6386298	810856	11961740	57.18	14.34	100.02	2576318	646023	4506613
2040	Male	6.07	-3.61	15.75	274909	-163536	713354	142.48	8.05	276.91	6453608	364576	12542640	57.54	10.96	104.13	2606452	496253	4716652
2041	Male	6.08	-4.36	16.52	276731	-198505	751966	143.2	-2.25	288.66	6519168	-102637	13140974	57.9	7.44	108.35	2635683	338756	4932610
2042	Male	6.09	-5.13	17.3	278448	-234666	791561	143.93	-12.92	300.78	6583800	-590931	13758532	58.25	3.79	112.7	2664463	173552	5155374
2043	Male	6.09	-5.92	18.11	280041	-271957	832039	144.57	-23.93	313.07	6643688	-1099500	14386876	58.57	0.02	117.13	2691549	708	5382390
2044	Male	6.1	-6.72	18.92	281468	-310276	873212	145.15	-35.26	325.56	6699450	-1627454	15026354	58.87	-3.89	121.63	2717165	-179477	5613807
2045	Male	6.1	-7.54	19.74	282660	-349468	914789	145.68	-46.91	338.26	6751749	-2173974	15677472	59.15	-7.91	126.21	2741418	-366705	5849541
2046	Male	6.1	-8.37	20.57	283699	-389546	956944	146.18	-58.86	351.22	6801826	-2738599	16342250	59.41	-12.05	130.88	2764545	-560728	6089819
