# Supplementary material for: Global, regional, and national burden of spinal cord lesion at neck level a systematic analysis of incidence, prevalence, YLDs with projections to 2046
Source: Front Public Health. 2025 Sep 5;13:1659091. doi: 10.3389/fpubh.2025.1659091 (PMC12446318; doi:10.3389/fpubh.2025.1659091)
Supplement: Supplementary file 6 [file Data_Sheet_6.CSV]

location	risk factor	year	Age-standardized incidence rate	Number of incidenc cases	Age-standardized prevalence rate	Number of prevalence cases	Age-standardized YLDs rate	Number of YLDs cases
High-middle SDI	Poisoning by carbon monoxide	1990	0.1	0.1	0.1	0.1	0.1	0.1
High-middle SDI	Non-venomous animal contact	1990	1	0.9	0	0	0	0
High-middle SDI	Unintentional firearm injuries	1990	1.1	1.1	1.3	1.3	1.3	1.3
High-middle SDI	Venomous animal contact	1990	0.1	0.1	0	0	0	0
High-middle SDI	Conflict and terrorism	1990	0.9	0.9	0.9	0.9	0.9	1
High-middle SDI	Cyclist road injuries	1990	2.4	2.4	2.3	2.3	2.3	2.3
High-middle SDI	Motorcyclist road injuries	1990	2.9	3.1	3.1	3.1	3	3
High-middle SDI	Self-harm by other specified means	1990	2	2.1	2.1	2.2	2.2	2.2
High-middle SDI	Foreign body in eyes	1990	0	0	0	0	0	0
High-middle SDI	Physical violence by sharp object	1990	2.4	2.5	3	3.1	3.1	3.2
High-middle SDI	Pulmonary aspiration and foreign body in airway	1990	0.4	0.4	0.7	0.7	0.7	0.7
High-middle SDI	Fire, heat, and hot substances	1990	0.5	0.5	0.6	0.6	0.6	0.6
High-middle SDI	Physical violence by other means	1990	8.1	8.3	8.3	8.3	8.4	8.4
High-middle SDI	Police conflict and executions	1990	0.6	0.6	0.2	0.2	0.2	0.2
High-middle SDI	Other transport injuries	1990	1.6	1.6	1.8	1.8	1.9	1.8
High-middle SDI	Motor vehicle road injuries	1990	12.3	12.6	12.5	12.4	12.2	12.2
High-middle SDI	Other road injuries	1990	1.2	1.2	1.3	1.3	1.4	1.4
High-middle SDI	Poisoning by other means	1990	0.2	0.2	0.4	0.4	0.4	0.4
High-middle SDI	Drowning	1990	0.3	0.3	0.5	0.5	0.5	0.5
High-middle SDI	Other exposure to mechanical forces	1990	6.7	6.8	7.9	8	7.9	8
High-middle SDI	Physical violence by firearm	1990	1.1	1	1.5	1.5	1.6	1.6
High-middle SDI	Adverse effects of medical treatment	1990	0	0	0	0	0	0
High-middle SDI	Foreign body in other body part	1990	1.4	1.4	1.7	1.7	1.8	1.8
High-middle SDI	Pedestrian road injuries	1990	5.5	5.5	5	5	5.1	5.1
High-middle SDI	Self-harm by firearm	1990	0	0	0	0	0	0
High-middle SDI	Falls	1990	45.5	44.8	43.1	42.9	42.7	42.6
High-middle SDI	Environmental heat and cold exposure	1990	1.5	1.5	1.5	1.5	1.5	1.5
High-middle SDI	Exposure to forces of nature	1990	0.2	0.2	0.1	0.1	0.1	0.1
Low SDI	Poisoning by carbon monoxide	1990	0	0	0	0	0	0
Low SDI	Non-venomous animal contact	1990	3	2.7	0	0	0	0
Low SDI	Unintentional firearm injuries	1990	1.1	1.1	1.7	1.6	1.7	1.6
Low SDI	Venomous animal contact	1990	0.6	0.5	0	0	0	0
Low SDI	Conflict and terrorism	1990	47.3	54.7	34.3	40.7	34.7	40.9
Low SDI	Cyclist road injuries	1990	0.7	0.5	0.9	0.7	0.9	0.7
Low SDI	Motorcyclist road injuries	1990	0.8	0.7	1.2	1	1.1	0.9
Low SDI	Self-harm by other specified means	1990	0.9	0.9	1.6	1.4	1.6	1.4
Low SDI	Foreign body in eyes	1990	0	0	0	0	0	0
Low SDI	Physical violence by sharp object	1990	2.1	2.3	3.5	3.4	3.5	3.5
Low SDI	Pulmonary aspiration and foreign body in airway	1990	0.2	0.3	0.4	0.5	0.4	0.5
Low SDI	Fire, heat, and hot substances	1990	0.4	0.4	0.6	0.7	0.6	0.7
Low SDI	Physical violence by other means	1990	6.6	5.8	9.7	8.2	9.7	8.2
Low SDI	Police conflict and executions	1990	0	0	0	0	0	0
Low SDI	Other transport injuries	1990	0.6	0.6	1	1	1	1
Low SDI	Motor vehicle road injuries	1990	5.3	4.5	6.3	5.4	6.2	5.3
Low SDI	Other road injuries	1990	0.6	0.6	0.9	0.9	0.9	0.9
Low SDI	Poisoning by other means	1990	0.1	0.2	0.2	0.3	0.2	0.3
Low SDI	Drowning	1990	0.2	0.2	0.4	0.4	0.4	0.4
Low SDI	Other exposure to mechanical forces	1990	1.7	1.7	2.7	2.6	2.7	2.6
Low SDI	Physical violence by firearm	1990	1	1.1	1.7	1.6	1.7	1.6
Low SDI	Adverse effects of medical treatment	1990	0	0	0	0	0	0
Low SDI	Foreign body in other body part	1990	2.5	2.8	4.3	4.5	4.4	4.6
Low SDI	Pedestrian road injuries	1990	1.9	1.6	2.3	2.1	2.3	2
Low SDI	Self-harm by firearm	1990	0	0	0.1	0	0.1	0
Low SDI	Falls	1990	21.4	15.8	24.9	21.4	24.5	21.2
Low SDI	Environmental heat and cold exposure	1990	0.8	0.7	1	1	1	1
Low SDI	Exposure to forces of nature	1990	0.2	0.3	0.3	0.3	0.3	0.3
Global	Poisoning by carbon monoxide	1990	0	0	0.1	0.1	0.1	0.1
Global	Non-venomous animal contact	1990	1.6	1.7	0	0	0	0
Global	Unintentional firearm injuries	1990	1.1	1.2	1.4	1.5	1.5	1.5
Global	Venomous animal contact	1990	0.3	0.4	0	0	0	0
Global	Conflict and terrorism	1990	8	9.4	5	5.9	5.5	6.5
Global	Cyclist road injuries	1990	2.2	2.1	2.3	2.2	2.3	2.2
Global	Motorcyclist road injuries	1990	3	3.1	3.4	3.3	3.4	3.3
Global	Self-harm by other specified means	1990	1.7	1.8	2.1	2	2.1	2.1
Global	Foreign body in eyes	1990	0	0	0	0	0	0
Global	Physical violence by sharp object	1990	2.1	2.4	2.7	2.8	2.8	2.9
Global	Pulmonary aspiration and foreign body in airway	1990	0.4	0.4	0.6	0.6	0.6	0.6
Global	Fire, heat, and hot substances	1990	0.5	0.5	0.6	0.6	0.6	0.6
Global	Physical violence by other means	1990	6	6.3	6.7	6.7	6.9	6.9
Global	Police conflict and executions	1990	0.6	0.7	0.3	0.3	0.3	0.4
Global	Other transport injuries	1990	1.6	1.6	2	2	2	1.9
Global	Motor vehicle road injuries	1990	13.1	13.2	15	14.6	14.5	14
Global	Other road injuries	1990	1.1	1.1	1.3	1.3	1.3	1.3
Global	Poisoning by other means	1990	0.2	0.2	0.3	0.3	0.3	0.3
Global	Drowning	1990	0.3	0.3	0.4	0.5	0.5	0.5
Global	Other exposure to mechanical forces	1990	4.5	4.6	6.1	6.2	6	6
Global	Physical violence by firearm	1990	1.3	1.4	1.7	1.8	1.8	1.9
Global	Adverse effects of medical treatment	1990	0	0	0	0	0	0
Global	Foreign body in other body part	1990	1.5	1.6	1.9	2	2	2.1
Global	Pedestrian road injuries	1990	4.4	4.3	4.4	4.4	4.5	4.4
Global	Self-harm by firearm	1990	0	0	0	0	0	0
Global	Falls	1990	42.3	39.4	40.3	39.4	39.8	38.9
Global	Environmental heat and cold exposure	1990	0.9	0.9	1	1	1	1.1
Global	Exposure to forces of nature	1990	1.3	1.4	0.3	0.4	0.4	0.4
Low-middle SDI	Poisoning by carbon monoxide	1990	0	0	0	0	0	0
Low-middle SDI	Non-venomous animal contact	1990	4	4.1	0	0	0	0
Low-middle SDI	Unintentional firearm injuries	1990	1.2	1.4	1.8	1.8	1.8	1.8
Low-middle SDI	Venomous animal contact	1990	1	1.1	0	0	0	0
Low-middle SDI	Conflict and terrorism	1990	10.6	13.7	10	12.5	10.3	12.7
Low-middle SDI	Cyclist road injuries	1990	1.2	1.1	1.3	1.2	1.3	1.2
Low-middle SDI	Motorcyclist road injuries	1990	2.2	2.2	2.6	2.4	2.6	2.4
Low-middle SDI	Self-harm by other specified means	1990	2.3	2.6	3.2	3.1	3.2	3.1
Low-middle SDI	Foreign body in eyes	1990	0	0	0	0	0	0
Low-middle SDI	Physical violence by sharp object	1990	2.4	2.9	3.5	3.7	3.6	3.7
Low-middle SDI	Pulmonary aspiration and foreign body in airway	1990	0.3	0.5	0.5	0.7	0.6	0.7
Low-middle SDI	Fire, heat, and hot substances	1990	0.4	0.5	0.6	0.6	0.6	0.6
Low-middle SDI	Physical violence by other means	1990	7.8	8.1	9.5	9	9.6	9
Low-middle SDI	Police conflict and executions	1990	0.4	0.4	0.3	0.3	0.3	0.3
Low-middle SDI	Other transport injuries	1990	1.1	1.2	1.4	1.4	1.4	1.4
Low-middle SDI	Motor vehicle road injuries	1990	7.9	7.7	8.3	7.8	8.3	7.7
Low-middle SDI	Other road injuries	1990	1.2	1.3	1.5	1.6	1.5	1.6
Low-middle SDI	Poisoning by other means	1990	0.1	0.2	0.2	0.3	0.2	0.3
Low-middle SDI	Drowning	1990	0.3	0.5	0.6	0.7	0.6	0.7
Low-middle SDI	Other exposure to mechanical forces	1990	2.5	2.7	3.3	3.4	3.3	3.4
Low-middle SDI	Physical violence by firearm	1990	1.6	1.8	2.1	2.2	2.2	2.2
Low-middle SDI	Adverse effects of medical treatment	1990	0	0	0	0	0	0
Low-middle SDI	Foreign body in other body part	1990	2.1	2.5	3	3.2	3	3.3
Low-middle SDI	Pedestrian road injuries	1990	3.3	3.2	3.7	3.5	3.6	3.5
Low-middle SDI	Self-harm by firearm	1990	0.1	0.1	0.1	0.1	0.1	0.1
Low-middle SDI	Falls	1990	44.1	38.2	40.5	38.2	40.1	37.9
Low-middle SDI	Environmental heat and cold exposure	1990	1	1.1	1.2	1.3	1.2	1.3
Low-middle SDI	Exposure to forces of nature	1990	0.8	0.9	0.6	0.8	0.7	0.9
High SDI	Poisoning by carbon monoxide	1990	0	0	0	0	0	0
High SDI	Non-venomous animal contact	1990	0.6	0.6	0	0	0	0
High SDI	Unintentional firearm injuries	1990	0.9	0.8	1.1	1.1	1.1	1.1
High SDI	Venomous animal contact	1990	0.1	0.1	0	0	0	0
High SDI	Conflict and terrorism	1990	0.4	0.4	0.1	0.1	0.1	0.1
High SDI	Cyclist road injuries	1990	3.1	3.1	3.1	3.1	3.1	3.1
High SDI	Motorcyclist road injuries	1990	4.1	4.1	4.2	4.2	4.2	4.3
High SDI	Self-harm by other specified means	1990	1	1	1.2	1.2	1.2	1.2
High SDI	Foreign body in eyes	1990	0	0	0	0	0	0
High SDI	Physical violence by sharp object	1990	0.8	0.7	1.1	1.1	1.2	1.1
High SDI	Pulmonary aspiration and foreign body in airway	1990	0.5	0.4	0.7	0.6	0.7	0.6
High SDI	Fire, heat, and hot substances	1990	0.5	0.4	0.6	0.6	0.6	0.6
High SDI	Physical violence by other means	1990	2.6	2.4	3.4	3.3	3.4	3.3
High SDI	Police conflict and executions	1990	0.3	0.3	0.2	0.2	0.2	0.2
High SDI	Other transport injuries	1990	2.3	2.2	2.5	2.5	2.5	2.5
High SDI	Motor vehicle road injuries	1990	23.8	23.8	24.3	24.5	24.2	24.4
High SDI	Other road injuries	1990	0.7	0.7	0.8	0.8	0.8	0.8
High SDI	Poisoning by other means	1990	0.2	0.1	0.3	0.2	0.3	0.2
High SDI	Drowning	1990	0.2	0.1	0.2	0.2	0.2	0.2
High SDI	Other exposure to mechanical forces	1990	6.8	6.4	8.3	8.1	8.3	8.2
High SDI	Physical violence by firearm	1990	0.7	0.7	0.9	0.9	0.9	0.9
High SDI	Adverse effects of medical treatment	1990	0	0	0	0	0	0
High SDI	Foreign body in other body part	1990	0.9	0.8	1.1	1.1	1.1	1.1
High SDI	Pedestrian road injuries	1990	3.7	3.8	3.7	3.7	3.7	3.7
High SDI	Self-harm by firearm	1990	0	0	0	0	0	0
High SDI	Falls	1990	45.4	46.6	41.8	42.1	41.7	42
High SDI	Environmental heat and cold exposure	1990	0.4	0.3	0.4	0.4	0.4	0.4
High SDI	Exposure to forces of nature	1990	0.1	0.1	0	0	0	0
Middle SDI	Poisoning by carbon monoxide	1990	0	0	0.1	0.1	0.1	0.1
Middle SDI	Non-venomous animal contact	1990	1.7	1.7	0	0	0	0
Middle SDI	Unintentional firearm injuries	1990	1.6	1.7	2.1	2.1	2.1	2.1
Middle SDI	Venomous animal contact	1990	0.4	0.4	0	0	0	0
Middle SDI	Conflict and terrorism	1990	6.7	8.4	7.8	9.7	7.9	9.7
Middle SDI	Cyclist road injuries	1990	1.8	1.7	1.9	1.8	1.9	1.8
Middle SDI	Motorcyclist road injuries	1990	3.2	3.3	3.4	3.2	3.4	3.2
Middle SDI	Self-harm by other specified means	1990	2.1	2.4	2.8	2.7	2.8	2.6
Middle SDI	Foreign body in eyes	1990	0	0	0	0	0	0
Middle SDI	Physical violence by sharp object	1990	3.3	3.7	4.4	4.5	4.5	4.6
Middle SDI	Pulmonary aspiration and foreign body in airway	1990	0.3	0.4	0.5	0.6	0.5	0.6
Middle SDI	Fire, heat, and hot substances	1990	0.5	0.6	0.7	0.7	0.7	0.7
Middle SDI	Physical violence by other means	1990	7.4	7.8	8.8	8.5	8.8	8.6
Middle SDI	Police conflict and executions	1990	1.4	1.6	0.7	0.9	0.8	0.9
Middle SDI	Other transport injuries	1990	1.3	1.3	1.7	1.8	1.7	1.8
Middle SDI	Motor vehicle road injuries	1990	8.4	8.3	8.3	7.8	8.2	7.7
Middle SDI	Other road injuries	1990	1.6	1.6	2	2	2	2
Middle SDI	Poisoning by other means	1990	0.2	0.2	0.3	0.3	0.3	0.3
Middle SDI	Drowning	1990	0.4	0.5	0.7	0.8	0.8	0.9
Middle SDI	Other exposure to mechanical forces	1990	2.8	2.9	3.3	3.4	3.3	3.3
Middle SDI	Physical violence by firearm	1990	2.3	2.6	3.1	3.2	3.1	3.2
Middle SDI	Adverse effects of medical treatment	1990	0	0	0	0	0	0
Middle SDI	Foreign body in other body part	1990	1.9	1.9	2.4	2.4	2.4	2.5
Middle SDI	Pedestrian road injuries	1990	5.6	5.4	5.8	5.6	5.8	5.6
Middle SDI	Self-harm by firearm	1990	0	0	0	0	0	0
Middle SDI	Falls	1990	39.5	35.7	37	35.6	36.8	35.5
Middle SDI	Environmental heat and cold exposure	1990	1	1	1.3	1.4	1.3	1.4
Middle SDI	Exposure to forces of nature	1990	4.4	4.6	0.9	1	0.9	1
High-middle SDI	Poisoning by carbon monoxide	2021	0.1	0.1	0.1	0.1	0.1	0.1
High-middle SDI	Non-venomous animal contact	2021	0.9	0.8	0	0	0	0
High-middle SDI	Unintentional firearm injuries	2021	1	0.9	1.3	1.2	1.3	1.2
High-middle SDI	Venomous animal contact	2021	0.1	0.1	0	0	0	0
High-middle SDI	Conflict and terrorism	2021	0.4	0.3	2.2	2	2.2	2
High-middle SDI	Cyclist road injuries	2021	2.7	2.9	2.6	2.8	2.6	2.8
High-middle SDI	Motorcyclist road injuries	2021	3.3	3.3	3.3	3.5	3.3	3.5
High-middle SDI	Self-harm by other specified means	2021	1.7	1.5	1.9	2	1.9	2
High-middle SDI	Foreign body in eyes	2021	0	0	0	0	0	0
High-middle SDI	Physical violence by sharp object	2021	1.7	1.2	2.3	2.1	2.4	2.1
High-middle SDI	Pulmonary aspiration and foreign body in airway	2021	0.3	0.2	0.5	0.4	0.5	0.4
High-middle SDI	Fire, heat, and hot substances	2021	0.4	0.4	0.5	0.5	0.5	0.5
High-middle SDI	Physical violence by other means	2021	5.7	5.3	6.1	6	6.2	6.1
High-middle SDI	Police conflict and executions	2021	0.2	0.1	0.4	0.4	0.4	0.4
High-middle SDI	Other transport injuries	2021	1.8	1.7	2.1	2.1	2.1	2.1
High-middle SDI	Motor vehicle road injuries	2021	9.1	9	8.7	9	8.7	9
High-middle SDI	Other road injuries	2021	1.1	1.1	1.3	1.2	1.3	1.3
High-middle SDI	Poisoning by other means	2021	0.2	0.1	0.3	0.3	0.3	0.3
High-middle SDI	Drowning	2021	0.2	0.1	0.2	0.2	0.3	0.2
High-middle SDI	Other exposure to mechanical forces	2021	5.8	5.2	6.7	6.4	6.7	6.5
High-middle SDI	Physical violence by firearm	2021	0.9	0.6	1.4	1.2	1.4	1.2
High-middle SDI	Adverse effects of medical treatment	2021	0	0	0	0	0	0
High-middle SDI	Foreign body in other body part	2021	1.4	1.2	1.8	1.6	1.8	1.6
High-middle SDI	Pedestrian road injuries	2021	3.7	3.9	3.4	3.6	3.4	3.6
High-middle SDI	Self-harm by firearm	2021	0	0	0	0	0	0
High-middle SDI	Falls	2021	56.3	58.9	51.7	52.3	51.4	52
High-middle SDI	Environmental heat and cold exposure	2021	0.9	0.9	1	0.9	1	0.9
High-middle SDI	Exposure to forces of nature	2021	0.1	0.1	0.3	0.2	0.3	0.2
Low SDI	Poisoning by carbon monoxide	2021	0	0	0	0	0	0
Low SDI	Non-venomous animal contact	2021	2.7	2.6	0	0	0	0
Low SDI	Unintentional firearm injuries	2021	1.1	1.2	1.4	1.5	1.4	1.5
Low SDI	Venomous animal contact	2021	0.4	0.3	0	0	0	0
Low SDI	Conflict and terrorism	2021	30.8	39.2	35.3	37.7	35.7	37.9
Low SDI	Cyclist road injuries	2021	0.9	0.7	0.8	0.7	0.8	0.7
Low SDI	Motorcyclist road injuries	2021	1.3	1.2	1.4	1.2	1.4	1.2
Low SDI	Self-harm by other specified means	2021	1.2	1.2	1.5	1.4	1.5	1.4
Low SDI	Foreign body in eyes	2021	0	0	0	0	0	0
Low SDI	Physical violence by sharp object	2021	2.5	2.9	3.3	3.6	3.4	3.7
Low SDI	Pulmonary aspiration and foreign body in airway	2021	0.2	0.3	0.3	0.4	0.3	0.4
Low SDI	Fire, heat, and hot substances	2021	0.4	0.5	0.5	0.6	0.5	0.6
Low SDI	Physical violence by other means	2021	7.4	7.3	8.2	7.7	8.3	7.7
Low SDI	Police conflict and executions	2021	1.5	2	0.7	0.9	0.7	0.9
Low SDI	Other transport injuries	2021	0.9	0.9	1.1	1.1	1.1	1.1
Low SDI	Motor vehicle road injuries	2021	6.4	5.5	5.5	4.9	5.4	4.9
Low SDI	Other road injuries	2021	0.7	0.7	0.8	0.8	0.8	0.8
Low SDI	Poisoning by other means	2021	0.1	0.1	0.2	0.2	0.2	0.2
Low SDI	Drowning	2021	0.1	0.2	0.2	0.2	0.2	0.2
Low SDI	Other exposure to mechanical forces	2021	1.9	2	2.3	2.4	2.4	2.4
Low SDI	Physical violence by firearm	2021	1.3	1.5	1.7	1.9	1.7	2
Low SDI	Adverse effects of medical treatment	2021	0	0	0	0	0	0
Low SDI	Foreign body in other body part	2021	2.9	3.3	3.8	4.3	3.9	4.4
Low SDI	Pedestrian road injuries	2021	2.2	1.8	1.9	1.7	1.9	1.7
Low SDI	Self-harm by firearm	2021	0	0	0.1	0.1	0.1	0
Low SDI	Falls	2021	31.7	23.2	25.5	22.6	24.9	22.2
Low SDI	Environmental heat and cold exposure	2021	0.7	0.7	0.7	0.8	0.7	0.8
Low SDI	Exposure to forces of nature	2021	0.9	0.9	2.7	3.1	2.7	3.1
Global	Poisoning by carbon monoxide	2021	0	0	0	0	0	0
Global	Non-venomous animal contact	2021	1.5	1.5	0	0	0	0
Global	Unintentional firearm injuries	2021	1	1	1.3	1.3	1.4	1.3
Global	Venomous animal contact	2021	0.3	0.3	0	0	0	0
Global	Conflict and terrorism	2021	5.9	5.6	7.9	7.7	8.4	8.2
Global	Cyclist road injuries	2021	2	2	2.1	2.1	2	2.1
Global	Motorcyclist road injuries	2021	3.1	3.2	3.3	3.4	3.3	3.4
Global	Self-harm by other specified means	2021	1.6	1.6	2	2	2	2
Global	Foreign body in eyes	2021	0	0	0	0	0	0
Global	Physical violence by sharp object	2021	1.8	1.7	2.3	2.3	2.5	2.4
Global	Pulmonary aspiration and foreign body in airway	2021	0.3	0.3	0.4	0.4	0.4	0.4
Global	Fire, heat, and hot substances	2021	0.4	0.4	0.5	0.5	0.5	0.5
Global	Physical violence by other means	2021	5	4.9	5.5	5.5	5.6	5.6
Global	Police conflict and executions	2021	1.2	1.2	1.1	1	1.1	1.1
Global	Other transport injuries	2021	1.6	1.6	2	2	2	2
Global	Motor vehicle road injuries	2021	9.3	9.4	9.3	9.5	9.1	9.3
Global	Other road injuries	2021	1	1	1.2	1.1	1.2	1.2
Global	Poisoning by other means	2021	0.1	0.1	0.2	0.2	0.2	0.2
Global	Drowning	2021	0.2	0.2	0.2	0.2	0.2	0.2
Global	Other exposure to mechanical forces	2021	3.8	3.7	5.1	5.1	5	5
Global	Physical violence by firearm	2021	1.4	1.3	1.8	1.8	1.9	1.9
Global	Adverse effects of medical treatment	2021	0	0	0	0	0	0
Global	Foreign body in other body part	2021	1.7	1.7	2.1	2.1	2.2	2.1
Global	Pedestrian road injuries	2021	3.1	3.2	3	3	2.9	3
Global	Self-harm by firearm	2021	0	0	0	0	0	0
Global	Falls	2021	52.4	53.3	46.2	46.4	45.3	45.6
Global	Environmental heat and cold exposure	2021	0.7	0.7	0.8	0.8	0.8	0.8
Global	Exposure to forces of nature	2021	0.3	0.3	1.6	1.5	1.7	1.6
Low-middle SDI	Poisoning by carbon monoxide	2021	0	0	0	0	0	0
Low-middle SDI	Non-venomous animal contact	2021	3	3.2	0	0	0	0
Low-middle SDI	Unintentional firearm injuries	2021	1.1	1.2	1.5	1.6	1.6	1.6
Low-middle SDI	Venomous animal contact	2021	0.6	0.7	0	0	0	0
Low-middle SDI	Conflict and terrorism	2021	2.9	3.5	7.9	8.1	7.9	8.1
Low-middle SDI	Cyclist road injuries	2021	1.4	1.5	1.4	1.4	1.4	1.4
Low-middle SDI	Motorcyclist road injuries	2021	3.5	3.7	3.6	3.6	3.6	3.6
Low-middle SDI	Self-harm by other specified means	2021	2.1	2.4	2.8	2.9	2.8	2.9
Low-middle SDI	Foreign body in eyes	2021	0	0	0	0	0	0
Low-middle SDI	Physical violence by sharp object	2021	2.3	2.6	3.2	3.4	3.3	3.5
Low-middle SDI	Pulmonary aspiration and foreign body in airway	2021	0.2	0.2	0.4	0.4	0.4	0.4
Low-middle SDI	Fire, heat, and hot substances	2021	0.3	0.4	0.5	0.5	0.5	0.5
Low-middle SDI	Physical violence by other means	2021	6.6	7.2	7.7	7.8	7.8	7.9
Low-middle SDI	Police conflict and executions	2021	2.4	2.8	1.6	1.8	1.7	1.9
Low-middle SDI	Other transport injuries	2021	1.3	1.3	1.5	1.5	1.5	1.5
Low-middle SDI	Motor vehicle road injuries	2021	8	8.3	7.3	7.1	7.2	7.1
Low-middle SDI	Other road injuries	2021	1.2	1.2	1.3	1.3	1.3	1.3
Low-middle SDI	Poisoning by other means	2021	0.1	0.1	0.2	0.2	0.2	0.2
Low-middle SDI	Drowning	2021	0.2	0.2	0.3	0.3	0.3	0.3
Low-middle SDI	Other exposure to mechanical forces	2021	2.5	2.6	3.1	3.2	3.2	3.3
Low-middle SDI	Physical violence by firearm	2021	2	2.2	2.8	2.9	2.8	2.9
Low-middle SDI	Adverse effects of medical treatment	2021	0	0	0	0	0	0
Low-middle SDI	Foreign body in other body part	2021	2.1	2.2	2.8	3	2.9	3
Low-middle SDI	Pedestrian road injuries	2021	2.9	3	2.7	2.7	2.7	2.7
Low-middle SDI	Self-harm by firearm	2021	0.1	0.1	0.1	0.1	0.1	0.1
Low-middle SDI	Falls	2021	51.8	48	42.4	41.1	41.9	40.7
Low-middle SDI	Environmental heat and cold exposure	2021	0.9	0.9	1.1	1.1	1.1	1.1
Low-middle SDI	Exposure to forces of nature	2021	0.4	0.4	3.7	3.9	3.7	4
High SDI	Poisoning by carbon monoxide	2021	0	0	0	0	0	0
High SDI	Non-venomous animal contact	2021	0.7	0.6	0	0	0	0
High SDI	Unintentional firearm injuries	2021	0.7	0.5	1	0.9	1	0.9
High SDI	Venomous animal contact	2021	0.1	0.1	0	0	0	0
High SDI	Conflict and terrorism	2021	0	0	0.3	0.2	0.3	0.2
High SDI	Cyclist road injuries	2021	2.3	2.2	2.4	2.5	2.4	2.5
High SDI	Motorcyclist road injuries	2021	3.3	2.9	3.4	3.5	3.4	3.5
High SDI	Self-harm by other specified means	2021	1.4	1.1	1.7	1.7	1.7	1.7
High SDI	Foreign body in eyes	2021	0	0	0	0	0	0
High SDI	Physical violence by sharp object	2021	0.7	0.4	1.1	0.9	1.1	0.9
High SDI	Pulmonary aspiration and foreign body in airway	2021	0.4	0.4	0.6	0.5	0.6	0.5
High SDI	Fire, heat, and hot substances	2021	0.4	0.3	0.5	0.5	0.5	0.5
High SDI	Physical violence by other means	2021	2.4	1.7	3.4	3	3.4	3
High SDI	Police conflict and executions	2021	0.5	0.4	0.5	0.5	0.5	0.5
High SDI	Other transport injuries	2021	2.5	2.2	3	3	3	3
High SDI	Motor vehicle road injuries	2021	15.5	13.5	15.3	15	15.2	15
High SDI	Other road injuries	2021	0.6	0.6	0.8	0.8	0.8	0.8
High SDI	Poisoning by other means	2021	0.1	0.1	0.2	0.2	0.2	0.2
High SDI	Drowning	2021	0.1	0.1	0.2	0.1	0.2	0.1
High SDI	Other exposure to mechanical forces	2021	6	4.8	8	7.4	8.1	7.5
High SDI	Physical violence by firearm	2021	0.8	0.6	1.1	1	1.2	1
High SDI	Adverse effects of medical treatment	2021	0	0	0	0	0	0
High SDI	Foreign body in other body part	2021	1.1	0.9	1.5	1.3	1.5	1.3
High SDI	Pedestrian road injuries	2021	2	1.9	2	2	2	2
High SDI	Self-harm by firearm	2021	0	0	0	0	0	0
High SDI	Falls	2021	57.8	64.2	52.5	54.4	52.3	54.2
High SDI	Environmental heat and cold exposure	2021	0.4	0.4	0.5	0.4	0.5	0.4
High SDI	Exposure to forces of nature	2021	0.1	0.1	0.1	0.1	0.1	0.1
Middle SDI	Poisoning by carbon monoxide	2021	0	0	0.1	0.1	0.1	0.1
Middle SDI	Non-venomous animal contact	2021	1.3	1.3	0	0	0	0
Middle SDI	Unintentional firearm injuries	2021	1.3	1.3	1.6	1.6	1.7	1.6
Middle SDI	Venomous animal contact	2021	0.3	0.3	0	0	0	0
Middle SDI	Conflict and terrorism	2021	1.5	1.3	10.6	10.4	10.6	10.4
Middle SDI	Cyclist road injuries	2021	2.1	2.2	1.9	2	1.9	2
Middle SDI	Motorcyclist road injuries	2021	3.8	3.9	3.6	3.8	3.6	3.8
Middle SDI	Self-harm by other specified means	2021	1.7	1.7	2	2	2	2
Middle SDI	Foreign body in eyes	2021	0	0	0	0	0	0
Middle SDI	Physical violence by sharp object	2021	2.4	2.3	2.9	2.9	3	2.9
Middle SDI	Pulmonary aspiration and foreign body in airway	2021	0.2	0.2	0.3	0.3	0.3	0.3
Middle SDI	Fire, heat, and hot substances	2021	0.4	0.4	0.5	0.5	0.5	0.5
Middle SDI	Physical violence by other means	2021	5.3	5.2	5.5	5.6	5.6	5.7
Middle SDI	Police conflict and executions	2021	1.4	1.3	1.7	1.7	1.8	1.7
Middle SDI	Other transport injuries	2021	1.4	1.3	1.5	1.5	1.5	1.5
Middle SDI	Motor vehicle road injuries	2021	7.9	8.3	6.8	7	6.8	7
Middle SDI	Other road injuries	2021	1.4	1.4	1.5	1.5	1.5	1.5
Middle SDI	Poisoning by other means	2021	0.2	0.2	0.2	0.2	0.2	0.2
Middle SDI	Drowning	2021	0.2	0.2	0.3	0.3	0.3	0.3
Middle SDI	Other exposure to mechanical forces	2021	3.1	3.1	3.5	3.4	3.5	3.5
Middle SDI	Physical violence by firearm	2021	2.1	1.9	2.5	2.5	2.5	2.5
Middle SDI	Adverse effects of medical treatment	2021	0	0	0	0	0	0
Middle SDI	Foreign body in other body part	2021	1.8	1.7	2	2	2.1	2
Middle SDI	Pedestrian road injuries	2021	4.3	4.5	3.9	4	3.8	3.9
Middle SDI	Self-harm by firearm	2021	0	0	0	0	0	0
Middle SDI	Falls	2021	54.9	55.2	43.7	43.8	43.3	43.4
Middle SDI	Environmental heat and cold exposure	2021	0.8	0.7	1	0.9	1	0.9
Middle SDI	Exposure to forces of nature	2021	0.3	0.3	2.3	2.2	2.3	2.2
